# Supplementary material for: Quality of whole genome sequencing from blood versus saliva derived DNA in cardiac patients
Source: BMC Med Genomics. 2020 Jan 29;13:11. doi: 10.1186/s12920-020-0664-7 (PMC6988365; doi:10.1186/s12920-020-0664-7)
Supplement: Supplementary file 1 — Additional file 1: Table S1. Coordinates of all Consensus Coding Sequence (CCDS) transcripts in the hg19 genome build. Table S2. Coordinates of all cardiovascular disease (CVD) gene transcripts in the hg19 genome build. Table S3. Concordance of SNVs and CNVs between saliva and blood whole genomes. Table S4. Comparison of SNVs genome-wide in each paired blood and saliva genome. Table S5. Comparison of SNVs within CCDS transcripts in each paired blood and saliva genome. Table S6. Comparison of SNVs within CVD gene transcripts in each paired blood and saliva genome. Table S7. Comparison of rare SNVs genome-wide in each paired blood and saliva genome. Table S8. Comparison of rare SNVs within CCDS transcripts in each paired blood and saliva genome. Table S9. Comparison of rare SNVs within CVD gene transcripts in each paired blood and saliva genome. Table S10. Comparison of all CNVs genome-wide, within CCDS transcripts, and within CVD gene transcripts. [file 12920_2020_664_MOESM1_ESM.xlsx]

## Sheet: Suppl Table 1_CCDS transcripts
Manuscript Title: Quality of Whole Genome Sequencing from Blood versus Saliva Derived DNA in Cardiac Patients
Authors: Roderick A. Yao, Oyediran Akinrinade, Marie Chaix, Seema Mital
Supplementary Table 1. Coordinates of all CCDS transcripts in the hg19 genome build
Chromsome	Start	End	Gene(s)
chr1	69090	70007	OR4F5
chr1	367658	368596	OR4F29
chr1	621095	622033	OR4F16
chr1	861321	879532	SAMD11
chr1	880073	894619	NOC2L
chr1	896073	900570	KLHL17
chr1	901911	909954	PLEKHN1
chr1	934438	935352	HES4
chr1	948953	949857	ISG15
chr1	955552	990360	AGRN
chr1	1007196	1007945	RNF223
chr1	1018272	1026922	C1orf159
chr1	1114595	1133226	TTLL10
chr1	1138970	1141950	TNFRSF18
chr1	1146934	1149506	TNFRSF4
chr1	1152891	1164172	SDF4
chr1	1167658	1168647	B3GALT6
chr1	1177927	1182069	FAM132A
chr1	1190582	1203371	UBE2J2
chr1	1216041	1226989	SCNN1D
chr1	1228943	1243194	ACAP3
chr1	1244023	1246758	PUSL1
chr1	1247238	1259987	CPSF3L
chr1	1262290	1263142	CPTP
chr1	1266725	1269843	TAS1R3
chr1	1271521	1284444	DVL1
chr1	1288680	1296642	MXRA8
chr1	1309180	1310135	AURKAIP1
chr1	1322610	1334685	CCNL2
chr1	1337462	1342596	MRPL20
chr1	1354479	1356384	ANKRD65
chr1	1361507	1363166	TMEM88B
chr1	1371128	1375166	VWA1
chr1	1386063	1403909	ATAD3C
chr1	1407264	1431196	ATAD3B
chr1	1447648	1469451	ATAD3A
chr1	1470738	1475725	TMEM240
chr1	1477445	1509936	SSU72
chr1	1534714	1535394	C1orf233
chr1	1550839	1565909	MIB2
chr1	1567597	1570000	MMP23B
chr1	1597220	1608137	SLC35E2B
chr1	1634345	1654256	CDK11A
chr1	1656852	1670995	SLC35E2
chr1	1684342	1696844	NADK
chr1	1718769	1756891	GNB1
chr1	1846719	1848631	CALML6
chr1	1849320	1850703	TMEM52
chr1	1950862	1961720	GABRD
chr1	1982069	2116447	PRKCZ
chr1	2121147	2126187	C1orf86
chr1	2160205	2238203	SKI
chr1	2252821	2322971	MORN1
chr1	2327229	2334562	RER1
chr1	2337204	2343940	PEX10
chr1	2408027	2436651	PLCH2
chr1	2440285	2458025	PANK4
chr1	2460907	2461602	HES5
chr1	2488103	2494711	TNFRSF14
chr1	2518234	2520865	FAM213B
chr1	2522428	2560922	MMEL1
chr1	2572806	2706155	TTC34
chr1	2938250	2939383	ACTRT2
chr1	2985823	3350374	PRDM16
chr1	3379648	3397150	ARHGEF16
chr1	3407091	3527831	MEGF6
chr1	3541636	3545166	TPRG1L
chr1	3547538	3566562	WRAP73
chr1	3598929	3649642	TP73
chr1	3669045	3688086	CCDC27
chr1	3691937	3692484	SMIM1
chr1	3697651	3713039	LRRC47
chr1	3731965	3768970	CEP104
chr1	3774167	3800304	DFFB
chr1	3806523	3816749	C1orf174
chr1	4715485	4834558	AJAP1
chr1	5923324	6046348	NPHP4
chr1	6100628	6158633	KCNAB2
chr1	6166339	6240082	CHD5
chr1	6246731	6259632	RPL22
chr1	6266595	6279466	RNF207
chr1	6285139	6295970	ICMT
chr1	6304425	6305566	HES3
chr1	6309397	6314964	GPR153
chr1	6324656	6453458	ACOT7
chr1	6478932	6479879	HES2
chr1	6485015	6520205	ESPN
chr1	6521493	6526166	TNFRSF25
chr1	6527622	6579570	PLEKHG5
chr1	6585913	6614561	NOL9
chr1	6615433	6639643	TAS1R1
chr1	6640669	6649271	ZBTB48
chr1	6653424	6662876	KLHL21
chr1	6674126	6681696	PHF13
chr1	6685278	6694147	THAP3
chr1	6695734	6761859	DNAJC11
chr1	6845590	7826550	CAMTA1
chr1	7831443	7839704	VAMP3
chr1	7844937	7902814	PER3
chr1	7907825	7913490	UTS2
chr1	7980894	8000053	TNFRSF9
chr1	8022845	8045113	PARK7
chr1	8073269	8075678	ERRFI1
chr1	8384389	8404072	SLC45A1
chr1	8415146	8716355	RERE
chr1	8921418	8934966	ENO1
chr1	9005945	9034762	CA6
chr1	9063358	9086403	SLC2A7
chr1	9097644	9129594	SLC2A5
chr1	9164477	9189085	GPR157
chr1	9304993	9324927	H6PD
chr1	9415950	9427633	SPSB1
chr1	9599750	9642558	SLC25A33
chr1	9648988	9673140	TMEM201
chr1	9770513	9787103	PIK3CD
chr1	9790565	9883790	CLSTN1
chr1	9910775	9932121	CTNNBIP1
chr1	9990456	9996676	LZIC
chr1	10032131	10042758	NMNAT1
chr1	10057316	10075889	RBP7
chr1	10093728	10240013	UBE4B
chr1	10292386	10436644	KIF1B
chr1	10459174	10479805	PGD
chr1	10490574	10511651	APITD1,APITD1-CORT,CORT
chr1	10521546	10532514	DFFA
chr1	10535023	10690043	PEX14
chr1	10698998	10753945	CASZ1
chr1	11007719	11042093	C1orf127
chr1	11073784	11082710	TARDBP
chr1	11086941	11107263	MASP2
chr1	11114921	11119999	SRM
chr1	11126774	11159887	EXOSC10
chr1	11167541	11319465	ANGPTL7,MTOR
chr1	11333588	11346187	UBIAD1
chr1	11561049	11596742	PTCHD2
chr1	11708750	11714396	FBXO2
chr1	11715892	11721361	FBXO44
chr1	11728715	11733907	FBXO6
chr1	11734831	11740657	MAD2L2
chr1	11766315	11779752	DRAXIN
chr1	11796265	11810248	AGTRAP
chr1	11850736	11863172	MTHFR
chr1	11866319	11900279	CLCN6
chr1	11906065	11907740	NPPA
chr1	11917711	11918889	NPPB
chr1	11980371	11986293	KIAA2013
chr1	11994836	12034864	PLOD1
chr1	12049225	12071621	MFN2
chr1	12081783	12091864	MIIP
chr1	12123655	12202587	TNFRSF8
chr1	12227148	12267076	TNFRSF1B
chr1	12294323	12569077	VPS13D
chr1	12628368	12677352	DHRS3
chr1	12704565	12726745	AADACL4
chr1	12776343	12785962	AADACL3
chr1	12806378	12820883	C1orf158
chr1	12835010	12837741	PRAMEF12
chr1	12853376	12856144	PRAMEF1
chr1	12884799	12888522	PRAMEF11
chr1	12907260	12908141	HNRNPCL1
chr1	12918864	12921633	PRAMEF2
chr1	12939364	12943214	PRAMEF4
chr1	12952746	12955677	PRAMEF10
chr1	12977512	12980232	PRAMEF7
chr1	12998504	13002347	PRAMEF6
chr1	13035542	13038380	PRAMEF22
chr1	13108837	13112679	PRAMEF23
chr1	13364890	13368732	PRAMEF5
chr1	13386981	13389701	PRAMEF8
chr1	13424002	13427858	PRAMEF9
chr1	13448049	13450835	PRAMEF14
chr1	13474688	13477521	LOC391003
chr1	13495283	13498127	PRAMEF16
chr1	13521972	13526872	PRAMEF21
chr1	13644799	13648655	PRAMEF15
chr1	13716117	13718961	PRAMEF17
chr1	13742811	13747732	PRAMEF20
chr1	13802313	13840087	LRRC38
chr1	13910300	13942405	PDPN
chr1	14042100	14149678	PRDM2
chr1	14925493	15441130	KAZN
chr1	15490839	15497773	C1orf195
chr1	15541583	15546238	TMEM51
chr1	15736467	15755219	EFHD2
chr1	15764960	15773083	CTRC
chr1	15783248	15798501	CELA2A
chr1	15802620	15817806	CELA2B
chr1	15819437	15850694	CASP9
chr1	15855600	15894671	DNAJC16
chr1	15900145	15911461	AGMAT
chr1	15944165	15983127	DDI2
chr1	15986363	15988216	RSC1A1
chr1	16011053	16060428	PLEKHM2
chr1	16062980	16065900	SLC25A34
chr1	16069054	16074126	TMEM82
chr1	16091478	16111155	FBLIM1
chr1	16174562	16265921	SPEN
chr1	16268463	16274989	ZBTB17
chr1	16330798	16332840	C1orf64
chr1	16342074	16344457	HSPB7
chr1	16349114	16360152	CLCNKA
chr1	16370987	16383410	CLCNKB
chr1	16384931	16399936	FAM131C
chr1	16451709	16482426	EPHA2
chr1	16525081	16535548	ARHGEF19
chr1	16558542	16563236	RSG1
chr1	16577164	16641912	FBXO42
chr1	16693752	16721634	SZRD1
chr1	16725259	16757865	SPATA21
chr1	16767256	16785490	NECAP2
chr1	16999497	17000006	FAM231A
chr1	17248513	17298940	CROCC
chr1	17301414	17304767	MFAP2
chr1	17312479	17338232	ATP13A2
chr1	17345375	17380513	SDHB
chr1	17395538	17445865	PADI2
chr1	17531712	17570737	PADI1
chr1	17575632	17609573	PADI3
chr1	17634717	17690249	PADI4
chr1	17735585	17765009	RCC2
chr1	17907090	18023874	ARHGEF10L
chr1	18149503	18153013	ACTL8
chr1	18434622	18704819	IGSF21
chr1	18807475	18809808	KLHDC7A
chr1	18958097	19071422	PAX7
chr1	19166092	19186153	TAS1R2
chr1	19199338	19229016	ALDH4A1
chr1	19235054	19282825	IFFO2
chr1	19401325	19536741	UBR4
chr1	19545796	19578002	EMC1
chr1	19578329	19585323	MRTO4
chr1	19609224	19615202	AKR7A3
chr1	19630718	19638617	AKR7A2
chr1	19644171	19655136	PQLC2
chr1	19666023	19811931	CAPZB
chr1	19923539	19952894	MINOS1
chr1	19969805	19983621	NBL1
chr1	19992246	20005860	HTR6
chr1	20009532	20107250	TMCO4
chr1	20140910	20141593	RNF186
chr1	20209006	20234238	OTUD3
chr1	20246799	20250051	PLA2G2E
chr1	20302193	20305265	PLA2G2A
chr1	20411323	20417184	PLA2G5
chr1	20440606	20445990	PLA2G2D
chr1	20465920	20474893	PLA2G2F
chr1	20517054	20517896	UBXN10
chr1	20810141	20811871	CAMK2N1
chr1	20827182	20834516	MUL1
chr1	20879466	20880455	FAM43B
chr1	20915622	20945060	CDA
chr1	20960041	20977183	PINK1
chr1	20978871	20987893	DDOST
chr1	20991076	21044198	KIF17
chr1	21048284	21054536	SH2D5
chr1	21071289	21106932	HP1BP3
chr1	21133811	21329234	EIF4G3
chr1	21546447	21671870	ECE1
chr1	21771579	21809878	NBPF3
chr1	21880574	21904140	ALPL
chr1	21924212	21978314	RAP1GAP
chr1	22005909	22109449	USP48
chr1	22138944	22148707	LDLRAD2
chr1	22149808	22263709	HSPG2
chr1	22303532	22315771	CELA3B
chr1	22328167	22338959	CELA3A
chr1	22404971	22418009	CDC42
chr1	22446542	22469414	WNT4
chr1	22816441	22852888	ZBTB40
chr1	22890128	22928233	EPHA8
chr1	22964109	22965899	C1QA
chr1	22970516	22974275	C1QC
chr1	22985949	22987878	C1QB
chr1	23037475	23240062	EPHB2
chr1	23337393	23342265	C1orf234
chr1	23346089	23409856	KDM1A
chr1	23415387	23420753	LUZP1
chr1	23519578	23520711	HTR1D
chr1	23636946	23667500	HNRNPR
chr1	23688461	23694497	ZNF436
chr1	23707958	23751125	TCEA3
chr1	23756348	23810625	ASAP3
chr1	23836371	23857284	E2F2
chr1	23885450	23885916	ID3
chr1	24018313	24022862	RPL11
chr1	24069915	24086062	TCEB3
chr1	24105005	24113865	PITHD1
chr1	24119172	24121221	LYPLA2
chr1	24122438	24125496	GALE
chr1	24128952	24151904	HMGCL
chr1	24172204	24194775	FUCA1
chr1	24201024	24202106	CNR2
chr1	24287947	24288366	PNRC2
chr1	24294152	24306744	SRSF10
chr1	24383853	24435125	MYOM3
chr1	24447294	24469571	IL22RA1
chr1	24483619	24513737	IFNLR1
chr1	24646041	24727877	GRHL3,STPG1
chr1	24746037	24795674	NIPAL3
chr1	24840862	24861766	RCAN3
chr1	24921921	24932237	NCMAP
chr1	24969817	24998776	SRRM1
chr1	25072044	25167427	CLIC4
chr1	25228612	25291061	RUNX3
chr1	25549756	25558957	SYF2
chr1	25569079	25573453	RSRP1
chr1	25599038	25655626	RHD
chr1	25666977	25687195	TMEM50A
chr1	25689017	25747276	RHCE
chr1	25757589	25824956	TMEM57
chr1	25870189	25893482	LDLRAP1
chr1	25944288	26110279	MAN1C1
chr1	26126721	26142208	SEPN1
chr1	26149595	26158516	MTFR1L
chr1	26161483	26185847	AUNIP
chr1	26189289	26190329	PAQR7
chr1	26212213	26231166	STMN1
chr1	26288479	26317306	PAFAH2
chr1	26349137	26361837	EXTL1
chr1	26365650	26372386	SLC30A2
chr1	26378363	26393984	TRIM63
chr1	26440799	26449067	PDIK1L
chr1	26487782	26488597	FAM110D
chr1	26496474	26497206	ZNF593
chr1	26504038	26516038	CNKSR1
chr1	26517118	26529032	CATSPER4
chr1	26566274	26603783	CEP85
chr1	26606646	26607613	SH3BGRL3
chr1	26608789	26629373	UBXN11
chr1	26644508	26646792	CD52
chr1	26688141	26695061	ZNF683
chr1	26737382	26752948	LIN28A
chr1	26759436	26795621	DHDDS
chr1	26799103	26801638	HMGN2
chr1	26856411	26900691	RPS6KA1
chr1	27022894	27107246	ARID1A
chr1	27117306	27124334	PIGV
chr1	27153295	27180333	ZDHHC18
chr1	27189703	27190449	SFN
chr1	27206167	27216586	GPN2
chr1	27217500	27226932	GPATCH3
chr1	27238335	27240430	NR0B2
chr1	27248339	27272671	NUDC
chr1	27276559	27278870	KDF1
chr1	27320277	27320960	TRNP1
chr1	27332434	27339160	FAM46B
chr1	27426797	27480824	SLC9A1
chr1	27587545	27632873	WDTC1
chr1	27648688	27661956	TMEM222
chr1	27671825	27680342	SYTL1
chr1	27681881	27693087	MAP3K6
chr1	27695726	27701308	FCN3
chr1	27706536	27709728	CD164L2
chr1	27720302	27721294	GPR3
chr1	27734682	27755399	WASF2
chr1	27873814	27878625	AHDC1
chr1	27939424	27950426	FGR
chr1	27992891	27995824	IFI6
chr1	28052591	28087091	FAM76A
chr1	28099818	28148839	STX12
chr1	28157346	28176956	PPP1R8
chr1	28199082	28212432	THEMIS2
chr1	28218673	28240953	RPA2
chr1	28261694	28285348	SMPDL3B
chr1	28286580	28293710	XKR8
chr1	28300976	28384536	EYA3
chr1	28476503	28477531	PTAFR
chr1	28527758	28559508	DNAJC8
chr1	28562694	28564488	ATPIF1
chr1	28586358	28607312	SESN2
chr1	28657173	28661480	MED18
chr1	28733958	28823060	PHACTR4
chr1	28856378	28864518	RCC1
chr1	28879622	28904147	TRNAU1AP
chr1	28920311	28920628	RAB42
chr1	28930050	28948592	TAF12
chr1	29010124	29041284	GMEB1
chr1	29063632	29095463	YTHDF2
chr1	29138895	29189794	OPRD1
chr1	29313949	29442308	EPB41
chr1	29447416	29448339	TMEM200B
chr1	29474921	29508263	SRSF4
chr1	29520533	29557417	MECR
chr1	29563156	29652172	PTPRU
chr1	31186428	31196397	MATN1
chr1	31206674	31230591	LAPTM5
chr1	31346057	31381432	SDC3
chr1	31406057	31532412	PUM1
chr1	31654549	31712393	NKAIN1
chr1	31732918	31769597	SNRNP40
chr1	31782945	31837039	ZCCHC17
chr1	31838732	31845860	FABP3
chr1	31882684	31907045	SERINC2
chr1	32042749	32052579	TINAGL1
chr1	32084793	32092580	HCRTR1
chr1	32096213	32110464	PEF1
chr1	32118251	32167793	COL16A1
chr1	32193020	32222821	BAI2
chr1	32256203	32280933	SPOCD1
chr1	32374452	32384665	PTP4A2
chr1	32479596	32508224	KHDRBS1
chr1	32538648	32568273	TMEM39B
chr1	32573731	32636494	KPNA6
chr1	32645946	32660795	TXLNA
chr1	32667536	32670848	CCDC28B
chr1	32671282	32673682	IQCC
chr1	32674694	32681497	DCDC2B
chr1	32682453	32687922	TMEM234
chr1	32688042	32696796	EIF3I
chr1	32713022	32714201	FAM167B
chr1	32739930	32751316	LCK
chr1	32757770	32798644	HDAC1
chr1	32800197	32801633	MARCKSL1
chr1	32827033	32827691	FAM229A
chr1	32828302	32829856	TSSK3
chr1	32832222	32860014	BSDC1
chr1	32936225	32951018	ZBTB8B
chr1	33058532	33066019	ZBTB8A
chr1	33087462	33116165	ZBTB8OS
chr1	33116907	33145305	RBBP4
chr1	33147388	33168260	SYNC
chr1	33207555	33238487	KIAA1522
chr1	33241581	33282844	YARS
chr1	33291700	33321638	S100PBP
chr1	33329894	33336346	FNDC5
chr1	33354499	33359462	HPCA
chr1	33360405	33366838	TMEM54
chr1	33402406	33430285	RNF19B
chr1	33476429	33502428	AK2
chr1	33547850	33585782	AZIN2
chr1	33612777	33647032	TRIM62
chr1	33736175	33764646	ZNF362
chr1	33772366	33786698	A3GALT2
chr1	33790465	33841139	PHC2
chr1	33944889	33961075	ZSCAN20
chr1	33985117	34631413	CSMD2,HMGB4
chr1	34643390	34684361	C1orf94
chr1	35222931	35223752	GJB5
chr1	35226855	35227655	GJB4
chr1	35250363	35251175	GJB3
chr1	35259814	35260815	GJA4
chr1	35321299	35321577	SMIM12
chr1	35331683	35370983	DLGAP3
chr1	35447544	35450905	ZMYM6NB
chr1	35452704	35496239	ZMYM6
chr1	35559588	35580859	ZMYM1
chr1	35650056	35658649	SFPQ
chr1	35734647	35885277	ZMYM4
chr1	35900494	36020091	KIAA0319L
chr1	36023791	36031263	NCDN
chr1	36039178	36060276	TFAP2E
chr1	36068867	36107032	PSMB2
chr1	36181232	36181921	C1orf216
chr1	36202096	36235470	CLSPN
chr1	36274017	36319205	AGO4
chr1	36349022	36385207	AGO1
chr1	36397027	36521345	AGO3
chr1	36550522	36553786	TEKT2
chr1	36554505	36558986	ADPRHL2
chr1	36563169	36565842	COL8A2
chr1	36602803	36614978	TRAPPC3
chr1	36622018	36645858	MAP7D1
chr1	36748164	36769617	THRAP3
chr1	36772021	36786727	SH3D21
chr1	36787895	36788637	EVA1B
chr1	36807355	36826932	STK40
chr1	36859358	36859729	LSM10
chr1	36883739	36915969	OSCP1
chr1	36921388	36929875	MRPS15
chr1	36931696	36945096	CSF3R
chr1	37267451	37499708	GRIK3
chr1	37941097	37949211	ZC3H12A
chr1	37959369	37980346	MEAF6
chr1	38003348	38019829	SNIP1
chr1	38022529	38030661	DNALI1
chr1	38032455	38061422	GNL2
chr1	38078426	38095572	RSPO1
chr1	38148794	38155551	C1orf109
chr1	38158362	38174037	CDCA8
chr1	38184043	38230737	EPHA10
chr1	38259854	38265874	MANEAL
chr1	38269596	38273851	YRDC
chr1	38274076	38274744	C1orf122
chr1	38280807	38323329	MTF1
chr1	38327986	38411979	INPP5B
chr1	38423857	38455636	SF3A3
chr1	38463076	38465083	FHL3
chr1	38478474	38489299	UTP11L
chr1	38511059	38512414	POU3F1
chr1	39305224	39325317	RRAGC
chr1	39330341	39338976	MYCBP
chr1	39340222	39341769	GJA9
chr1	39352175	39384883	RHBDL2
chr1	39457052	39469726	AKIRIN1
chr1	39494396	39500167	NDUFS5
chr1	39549890	39951465	MACF1
chr1	39957663	39991469	BMP8A
chr1	40027369	40041622	PABPC4
chr1	40092178	40105296	HEYL
chr1	40124792	40137709	NT5C1A
chr1	40148207	40150274	HPCAL4
chr1	40204572	40254156	BMP8B,OXCT2,PPIE
chr1	40307415	40349162	TRIT1
chr1	40363043	40367559	MYCL
chr1	40420964	40435239	MFSD2A
chr1	40525018	40537204	CAP1
chr1	40539732	40562909	PPT1
chr1	40627071	40706118	RLF
chr1	40713665	40717265	TMCO2
chr1	40723943	40758340	ZMPSTE24
chr1	40766853	40782868	COL9A2
chr1	40839792	40887772	SMAP2
chr1	40916633	40929260	ZFP69B
chr1	40945033	40961730	ZFP69
chr1	40980216	40981337	EXO5
chr1	40998838	41013131	ZNF684
chr1	41092188	41107596	RIMS3
chr1	41204515	41236499	NFYC
chr1	41249765	41304194	KCNQ4
chr1	41327244	41327798	CITED4
chr1	41448962	41475916	CTPS1
chr1	41481777	41486331	SLFNL1
chr1	41493865	41651804	SCMH1
chr1	41945079	41950271	EDN2
chr1	41976121	42050467	HIVEP3
chr1	42619121	42621266	GUCA2B
chr1	42628576	42630382	GUCA2A
chr1	42645380	42776763	FOXJ3
chr1	42846605	42880644	RIMKLA
chr1	42896406	42921667	ZMYND12
chr1	42922236	42925596	PPCS
chr1	43002155	43119698	CCDC30
chr1	43124117	43133089	PPIH
chr1	43148236	43166685	YBX1
chr1	43200756	43205733	CLDN19
chr1	43212367	43232641	LEPRE1
chr1	43232982	43241064	C1orf50
chr1	43273084	43282214	CCDC23
chr1	43296119	43308902	ERMAP
chr1	43315329	43317483	ZNF691
chr1	43392711	43424321	SLC2A1
chr1	43613622	43621983	FAM183A
chr1	43630113	43638091	EBNA1BP2
chr1	43638424	43675754	WDR65
chr1	43738393	43739052	TMEM125
chr1	43748455	43748940	C1orf210
chr1	43766742	43788392	TIE1
chr1	43803519	43818442	MPL
chr1	43824886	43828799	CDC20
chr1	43829586	43831279	ELOVL1
chr1	43850120	43855434	MED8
chr1	43855639	43916150	SZT2
chr1	43916908	43919463	HYI
chr1	44010746	44087673	PTPRF
chr1	44118846	44170040	KDM4A
chr1	44201933	44395892	ST3GAL3
chr1	44401328	44402436	ARTN
chr1	44413272	44433353	IPO13
chr1	44435847	44438210	DPH2
chr1	44440712	44443678	ATP6V0B
chr1	44445683	44456119	B4GALT2
chr1	44457550	44461831	CCDC24
chr1	44463216	44489948	SLC6A9
chr1	44584579	44596427	KLF17
chr1	44679425	44686289	DMAP1
chr1	44687229	44820697	ERI3
chr1	44877769	45116446	RNF220
chr1	45120230	45140062	TMEM53
chr1	45155369	45191074	C1orf228
chr1	45205604	45232850	KIF2C
chr1	45241268	45244356	RPS8
chr1	45249881	45253376	BEST4
chr1	45266135	45271349	PLK3
chr1	45271674	45272339	TCTEX1D4
chr1	45286360	45308603	PTCH2
chr1	45316622	45446839	EIF2B3
chr1	45469163	45476928	HECTD3
chr1	45477937	45481169	UROD
chr1	45484125	45672021	ZSWIM5
chr1	45792820	45793935	HPDL
chr1	45794977	45809373	MUTYH,TOE1
chr1	45810511	45923456	TESK2
chr1	45966004	45974886	MMACHC
chr1	45977000	45984714	PRDX1
chr1	46027466	46035627	AKR1A1
chr1	46049818	46083812	NASP
chr1	46085946	46089580	CCDC17
chr1	46093927	46124758	GPBP1L1
chr1	46156740	46159576	TMEM69
chr1	46160089	46212082	IPP
chr1	46269567	46501737	MAST2
chr1	46509344	46597623	PIK3R3
chr1	46646779	46651204	TSPAN1
chr1	46654390	46663492	POMGNT1
chr1	46669098	46685891	LURAP1
chr1	46714077	46743953	RAD54L
chr1	46744536	46768993	LRRC41
chr1	46769438	46782255	UQCRH
chr1	46806498	46827517	NSUN4
chr1	46860020	46879246	FAAH
chr1	46972682	46978165	DMBX1
chr1	47013401	47016886	KNCN
chr1	47024246	47059817	MKNK1
chr1	47075326	47080747	MOB3C
chr1	47101447	47134062	ATPAF1
chr1	47137606	47139127	TEX38
chr1	47144132	47183758	EFCAB14
chr1	47264753	47284485	CYP4B1
chr1	47395786	47407104	CYP4A11
chr1	47489489	47515845	CYP4X1
chr1	47533162	47583605	CYP4Z1
chr1	47603157	47614468	CYP4A22
chr1	47649642	47655603	PDZK1IP1
chr1	47685391	47691559	TAL1
chr1	47716807	47775990	STIL
chr1	47799617	47842416	CMPK1
chr1	47881987	47882946	FOXE3
chr1	47903807	47905294	FOXD2
chr1	48231573	48462460	TRABD2B
chr1	48688408	48713214	SLC5A9
chr1	48764384	48937679	SPATA6
chr1	48999844	50489467	AGBL4,BEND5
chr1	50513836	50666849	ELAVL4
chr1	50884336	50887207	DMRTA2
chr1	50907111	51425482	FAF1
chr1	51436040	51439941	CDKN2C
chr1	51567905	51613442	C1orf185
chr1	51702428	51736993	RNF11
chr1	51753828	51810714	TTC39A
chr1	51822371	51984902	EPS15
chr1	52082782	52253460	OSBPL9
chr1	52254907	52344286	NRD1
chr1	52385598	52442788	RAB3B
chr1	52486604	52520767	KTI12,TXNDC12
chr1	52525519	52552429	BTF3L4
chr1	52698878	52811892	ZFYVE9
chr1	52819190	52830291	CC2D1B
chr1	52838852	52867894	ORC1
chr1	52870421	52882361	PRPF38A
chr1	52889606	52991951	ZCCHC11
chr1	53068081	53074096	GPX7
chr1	53099165	53122711	FAM159A
chr1	53153391	53163997	COA7
chr1	53192325	53287300	ZYG11B
chr1	53308555	53358628	ZYG11A
chr1	53362191	53387344	ECHDC2
chr1	53393068	53516375	SCP2
chr1	53527891	53547832	PODN
chr1	53553680	53608120	SLC1A7
chr1	53662615	53679266	CPT2
chr1	53680330	53686246	C1orf123
chr1	53692716	53704119	MAGOH
chr1	53712689	53793583	LRP8
chr1	53925126	53932334	DMRTB1
chr1	53972291	54060574	GLIS1
chr1	54233642	54303933	NDC1
chr1	54325736	54354609	YIPF1
chr1	54359883	54375671	DIO1
chr1	54387323	54405754	HSPB11
chr1	54417672	54433611	LRRC42
chr1	54474654	54483848	LDLRAD1
chr1	54497822	54518860	TMEM59
chr1	54520095	54562145	TCEANC2
chr1	54605192	54618594	CDCP2
chr1	54640291	54661288	CYB5RL
chr1	54665916	54683921	MRPL37
chr1	54692803	54871680	SSBP3
chr1	55013982	55100401	ACOT11,FAM151A
chr1	55118599	55175859	MROH7
chr1	55181581	55207185	TTC4
chr1	55223406	55224833	PARS2
chr1	55246915	55266835	TTC22
chr1	55271789	55307545	C1orf177
chr1	55317905	55352791	DHCR24
chr1	55446738	55457775	TMEM61
chr1	55464859	55474300	BSND
chr1	55505510	55529256	PCSK9
chr1	55534717	55680785	USP24
chr1	56962222	57044688	PPAP2B
chr1	57111060	57173385	PRKAA2
chr1	57185343	57284962	C1orf168
chr1	57320574	57383388	C8A
chr1	57395076	57431620	C8B
chr1	57476367	57756701	DAB1
chr1	58946636	59004965	OMA1
chr1	59041856	59042827	TACSTD2
chr1	59125668	59165723	MYSM1
chr1	59247746	59248741	JUN
chr1	59787221	60228255	FGGY
chr1	60280789	60338636	HOOK1
chr1	60359322	60392417	CYP2J2
chr1	60456344	60538314	C1orf87
chr1	61543297	61921050	NFIA
chr1	62149107	62190791	TM2D1
chr1	62228564	62626606	INADL
chr1	62672300	62677043	L1TD1
chr1	62703948	62747235	KANK4
chr1	62905538	62916651	USP1
chr1	62921084	63153934	ANGPTL3,DOCK7
chr1	63269457	63329829	ATG4C
chr1	63788729	63790165	FOXD3
chr1	63836648	63902690	ALG6
chr1	63912477	63988803	ITGB3BP
chr1	63991243	64038186	EFCAB7
chr1	64059159	64125345	PGM1
chr1	64240088	64644537	ROR1
chr1	64669733	64709815	UBE2U
chr1	64936580	65157243	CACHD1
chr1	65210855	65296667	RAVER2
chr1	65300244	65351946	JAK1
chr1	65614090	65691859	AK4
chr1	65730593	65878707	DNAJC6
chr1	65886407	65897601	LEPROT
chr1	66031248	66102697	LEPR
chr1	66378997	66838360	PDE4B
chr1	67000041	67208777	SGIP1
chr1	67220341	67243136	TCTEX1D1
chr1	67263695	67266903	INSL5
chr1	67279812	67390513	WDR78
chr1	67390711	67452155	MIER1
chr1	67470022	67519695	SLC35D1
chr1	67558687	67592922	C1orf141
chr1	67633803	67724810	IL23R
chr1	67786051	67861771	IL12RB2
chr1	67878889	67895982	SERBP1
chr1	68151177	68153456	GADD45A
chr1	68171133	68173368	GNG12
chr1	68512290	68512979	DIRAS3
chr1	68564314	68697981	WLS
chr1	68895458	68915587	RPE65
chr1	68942614	68962681	DEPDC1
chr1	70225887	70587569	LRRC7
chr1	70611482	70671222	LRRC40
chr1	70687319	70716487	SRSF11
chr1	70728399	70820090	ANKRD13C
chr1	70820634	70833410	HHLA3
chr1	70877098	70904809	CTH
chr1	71318521	71513259	PTGER3
chr1	71530756	71546677	ZRANB2
chr1	71873128	72748176	NEGR1
chr1	74492496	74649367	LRRIQ3
chr1	74663923	75009665	FPGT,FPGT-TNNI3K,TNNI3K
chr1	75036800	75139202	ERICH3
chr1	75171979	75190504	CRYZ
chr1	75198928	75229796	TYW3
chr1	75596399	75626579	LHX8
chr1	75669411	76007131	SLC44A5
chr1	76190472	76228447	ACADM
chr1	76251956	76260334	RABGGTB
chr1	76262670	76378571	MSH4
chr1	76384636	76397975	ASB17
chr1	76540551	77094490	ST6GALNAC3
chr1	77333360	77528890	ST6GALNAC5
chr1	77558058	77685086	PIGK
chr1	77747998	78024354	AK5
chr1	78031324	78099038	ZZZ3
chr1	78163001	78211146	USP33
chr1	78245340	78340748	FAM73A
chr1	78381791	78408513	NEXN
chr1	78414450	78444687	FUBP1
chr1	78470794	78481930	DNAJB4
chr1	78511778	78601426	GIPC2
chr1	78958428	79002371	PTGFR
chr1	79093600	79107493	IFI44L
chr1	79115880	79129495	IFI44
chr1	79356838	79472338	ELTD1
chr1	82302669	82456828	LPHN2
chr1	84335644	84417893	TTLL7
chr1	84544008	84700987	PRKACB
chr1	84764240	84815456	SAMD13
chr1	84864247	84880550	DNASE2B
chr1	84944964	84963152	RPF1
chr1	84967527	84971773	GNG5
chr1	85020681	85040097	CTBS
chr1	85113115	85136901	SSX2IP
chr1	85279528	85331802	LPAR3
chr1	85392367	85462554	MCOLN2
chr1	85484805	85511042	MCOLN3
chr1	85537624	85598680	WDR63
chr1	85624432	85666678	SYDE2
chr1	85718311	85725315	C1orf52
chr1	85733309	85742034	BCL10
chr1	85787134	85930727	DDAH1
chr1	86046667	86048724	CYR61
chr1	86119740	86173966	ZNHIT6
chr1	86196228	86622078	COL24A1
chr1	86814432	86852709	ODF2L
chr1	86889930	86921209	CLCA2
chr1	86934654	86965727	CLCA1
chr1	87012802	87046027	CLCA4
chr1	87170582	87208917	SH3GLB1
chr1	87380719	87570378	HS2ST1
chr1	87797698	87810478	LMO4
chr1	89150263	89299130	PKN2
chr1	89318895	89357181	GTF2B
chr1	89401865	89454032	CCBL2,RBMXL1
chr1	89473406	89486403	GBP3
chr1	89519037	89528916	GBP1
chr1	89573857	89587648	GBP2
chr1	89597831	89637617	GBP7
chr1	89650936	89664516	GBP4
chr1	89726386	89735237	GBP5
chr1	89834110	89851027	GBP6
chr1	90048209	90058601	LRRC8B
chr1	90152032	90180540	LRRC8C
chr1	90398627	90401203	LRRC8D
chr1	90460816	90493259	ZNF326
chr1	91177868	91182751	BARHL2
chr1	91382354	91447909	ZNF644
chr1	91726846	91866638	HFM1
chr1	91967273	91989991	CDC7
chr1	92149295	92327087	TGFBR3
chr1	92428311	92479830	BRDT
chr1	92495636	92528842	EPHX4
chr1	92546128	92613357	BTBD8
chr1	92633413	92649886	KIAA1107
chr1	92696977	92711230	C1orf146
chr1	92712086	92763555	GLMN
chr1	92764630	92852567	RPAP2
chr1	92941585	92949043	GFI1
chr1	92979212	93257950	EVI5
chr1	93297671	93307421	RPL5
chr1	93308939	93426985	FAM69A
chr1	93545083	93602583	MTF2
chr1	93620226	93645798	TMED5
chr1	93812202	93826195	DR1
chr1	93913838	94017972	FNBP1L
chr1	94027797	94140485	BCAR3
chr1	94335406	94344703	DNTTIP2
chr1	94354545	94374718	GCLM
chr1	94458792	94586600	ABCA4
chr1	94639424	94697166	ARHGAP29
chr1	94884034	94982684	ABCD3
chr1	94996015	95007191	F3
chr1	95286007	95360477	SLC44A3
chr1	95363297	95392449	CNN3
chr1	95448631	95538453	ALG14
chr1	95609457	95712425	RWDD3,TMEM56,TMEM56-RWDD3
chr1	97187420	97278960	PTBP2
chr1	97544531	98386477	DPYD
chr1	99127287	99225686	SNX7
chr1	99358627	99470226	LPPR5
chr1	99730005	99772565	LPPR4
chr1	100111873	100159617	PALMD
chr1	100174453	100214323	FRRS1
chr1	100316598	100387206	AGL
chr1	100436092	100488031	SLC35A3
chr1	100503788	100547764	HIAT1
chr1	100550883	100598369	SASS6
chr1	100598724	100614375	TRMT13
chr1	100614597	100634071	LRRC39
chr1	100661810	100715375	DBT
chr1	100731931	100757059	RTCA
chr1	100818510	100983835	CDC14A
chr1	101004522	101005676	GPR88
chr1	101185416	101203838	VCAM1
chr1	101339497	101354312	EXTL2
chr1	101361818	101440412	SLC30A7
chr1	101455963	101490998	DPH5
chr1	101704540	101705688	S1PR1
chr1	102269793	102462371	OLFM3
chr1	103343574	103573733	COL11A1
chr1	104068692	104094401	RNPC3
chr1	104114224	104122121	AMY2B
chr1	104160062	104168367	AMY2A
chr1	104198952	104207141	AMY1A
chr1	104230070	104238260	AMY1B
chr1	104293091	104301279	AMY1C
chr1	107599337	107600464	PRMT6
chr1	107691215	108023461	NTNG1
chr1	108115952	108507490	VAV3
chr1	108679274	108742759	SLC25A24
chr1	108766326	108786382	NBPF4
chr1	108993223	109013259	NBPF6
chr1	109103050	109177771	FAM102B
chr1	109191187	109202505	HENMT1
chr1	109235213	109242641	PRPF38B
chr1	109255555	109284425	FNDC7
chr1	109289359	109351498	STXBP3
chr1	109358792	109395285	AKNAD1
chr1	109428144	109472561	GPSM2
chr1	109477291	109493058	CLCC1
chr1	109514051	109566133	WDR47
chr1	109607144	109618568	TAF13
chr1	109633494	109637120	TMEM167B
chr1	109648649	109656298	C1orf194
chr1	109656805	109745633	KIAA1324
chr1	109756614	109780509	SARS
chr1	109792701	109816670	CELSR2
chr1	109822742	109825319	PSRC1
chr1	109836860	109849612	MYBPHL
chr1	109856664	109940513	SORT1
chr1	109944634	109968951	PSMA5
chr1	110009465	110022169	SYPL2
chr1	110026575	110035221	ATXN7L2
chr1	110036761	110038880	CYB561D1
chr1	110050052	110051533	AMIGO1
chr1	110085644	110086999	GPR61
chr1	110091342	110134854	GNAI3
chr1	110145975	110155491	GNAT2
chr1	110162890	110173773	AMPD2
chr1	110199011	110207652	GSTM4
chr1	110210737	110224438	GSTM2
chr1	110230495	110235916	GSTM1
chr1	110254934	110260047	GSTM5
chr1	110279692	110282908	GSTM3
chr1	110293012	110304370	EPS8L3
chr1	110453645	110467810	CSF1
chr1	110527674	110564301	AHCYL1
chr1	110577259	110596533	STRIP1
chr1	110603354	110613233	ALX3
chr1	110655156	110655680	UBL4B
chr1	110709551	110741065	SLC6A17
chr1	110754121	110775593	KCNC4
chr1	110882027	110888975	RBM15
chr1	110906387	110931944	SLC16A4
chr1	110944144	110950487	LAMTOR5
chr1	110993838	110998972	PROK1
chr1	111059873	111061408	KCNA10
chr1	111136514	111147403	KCNA2
chr1	111215703	111217430	KCNA3
chr1	111434030	111441816	CD53
chr1	111490580	111506309	LRIF1
chr1	111660781	111674175	DRAM2
chr1	111690336	111726931	CEPT1
chr1	111730226	111746974	DENND2D
chr1	111770351	111784985	CHI3L2
chr1	111853089	111863087	CHIA
chr1	111889274	111893948	PIFO
chr1	111957085	111970342	OVGP1
chr1	111983851	111991790	WDR77
chr1	111992163	112003615	ATP5F1
chr1	112018650	112020744	C1orf162
chr1	112026308	112106573	ADORA3
chr1	112233982	112251856	RAP1A
chr1	112269589	112298333	FAM212B
chr1	112298546	112309520	DDX20
chr1	112318698	112525347	KCND3
chr1	112958787	113000033	CTTNBP2NL
chr1	113010159	113063130	WNT2B
chr1	113068634	113161734	ST7L
chr1	113162466	113212753	CAPZA1
chr1	113217534	113243128	MOV10
chr1	113244161	113246420	RHOC
chr1	113252784	113257922	PPM1J
chr1	113264855	113269301	FAM19A3
chr1	113456512	113471929	SLC16A1
chr1	113616028	113666722	LRIG2
chr1	113933655	114226635	MAGI3
chr1	114240326	114301324	PHTF1
chr1	114308601	114355033	RSBN1
chr1	114357526	114414244	PTPN22
chr1	114423744	114429996	BCL2L15
chr1	114437686	114447338	AP4B1
chr1	114448208	114454812	DCLRE1B
chr1	114483005	114516133	HIPK1
chr1	114522138	114524390	OLFML3
chr1	114636407	114682492	SYT6
chr1	114940269	115053696	TRIM33
chr1	115110750	115124211	BCAS2
chr1	115128220	115168604	DENND2C
chr1	115215734	115238190	AMPD1
chr1	115251155	115258780	NRAS
chr1	115260789	115284284	CSDE1
chr1	115316891	115323227	SIKE1
chr1	115398085	115537639	SYCP1
chr1	115575983	115576847	TSHB
chr1	115593110	115632052	TSPAN2
chr1	115828690	115829415	NGF
chr1	116194034	116233999	VANGL1
chr1	116243861	116311161	CASQ2
chr1	116380585	116380992	NHLH2
chr1	116519248	116609728	SLC22A15
chr1	116655236	116675985	MAB21L3
chr1	116916133	116947065	ATP1A1
chr1	117057434	117113593	CD58
chr1	117119933	117208947	IGSF3
chr1	117236751	117249153	C1orf137
chr1	117297114	117311404	CD2
chr1	117452825	117529588	PTGFRN
chr1	117544439	117576722	CD101
chr1	117602968	117644145	TTF2
chr1	117654926	117663822	TRIM45
chr1	117690279	117753476	VTCN1
chr1	117910805	118065578	MAN1A2
chr1	118165490	118166665	FAM46C
chr1	118413190	118462979	GDAP2
chr1	118475942	118502069	WDR3
chr1	118506421	118727779	SPAG17
chr1	119427354	119474341	TBX15
chr1	119575533	119683266	WARS2
chr1	119923708	119936462	HAO2
chr1	119958042	119965242	HSD3B2
chr1	120050099	120057267	HSD3B1
chr1	120165327	120168722	ZNF697
chr1	120254645	120286662	PHGDH
chr1	120293424	120311466	HMGCS2
chr1	120337240	120351391	REG4
chr1	120436586	120438958	ADAM30
chr1	120457928	120612019	NOTCH2
chr1	120839833	120854585	FAM72B
chr1	120927136	120935893	FCGR1B
chr1	143767353	143767847	PPIAL4G
chr1	143897546	143912294	FAM72D
chr1	144363676	144364170	PPIAL4B
chr1	144852353	145075861	PDE4DIP
chr1	145248856	145282030	NOTCH2NL
chr1	145414781	145416935	HFE2
chr1	145438802	145441217	TXNIP
chr1	145456636	145460221	POLR3GL
chr1	145473328	145474818	ANKRD34A
chr1	145477158	145498777	LIX1L
chr1	145507666	145509210	RBM8A
chr1	145516400	145522918	PEX11B
chr1	145525065	145542277	ITGA10
chr1	145549316	145567755	ANKRD35
chr1	145576078	145585621	PIAS3
chr1	145586588	145589426	NUDT17
chr1	145592689	145609335	POLR3C
chr1	145611239	145688219	RNF115
chr1	145696592	145706757	CD160
chr1	145747043	145763622	PDZK1
chr1	145765018	145826928	GPR89A
chr1	146631143	146643722	PRKAB2
chr1	146656070	146696620	FMO5
chr1	146714353	146767189	CHD1L
chr1	147083635	147096759	BCL9
chr1	147119224	147142169	ACP6
chr1	147230269	147231345	GJA5
chr1	147380082	147381383	GJA8
chr1	147400649	147465148	GPR89B
chr1	147576172	147599285	NBPF11
chr1	147954849	147955343	PPIAL4A
chr1	148201966	148202460	PPIAL4D
chr1	148577649	148594639	NBPF15
chr1	148739734	148756683	NBPF16
chr1	149553077	149553571	PPIAL4C
chr1	149754299	149783877	FCGR1A,HIST2H2BF
chr1	149784825	149785235	HIST2H3D
chr1	149804248	149804559	HIST2H4A
chr1	149812318	149812728	HIST2H3C
chr1	149813872	149814264	HIST2H2AA3
chr1	149822680	149823072	HIST2H2AA4
chr1	149824216	149824626	HIST2H3A
chr1	149832385	149832696	HIST2H4B
chr1	149857809	149858189	HIST2H2BE
chr1	149858524	149858913	HIST2H2AC
chr1	149859073	149859465	HIST2H2AB
chr1	149871612	149872025	BOLA1
chr1	149876565	149885391	SV2A
chr1	149895433	149899650	SF3B4
chr1	149900758	149908539	MTMR11
chr1	149915755	149949444	OTUD7B
chr1	150039914	150117098	VPS45
chr1	150122447	150131717	PLEKHO1
chr1	150192992	150208133	ANP32E
chr1	150230523	150237058	CA14
chr1	150238529	150241209	APH1A
chr1	150245220	150252148	C1orf54
chr1	150255677	150259365	CIART
chr1	150266786	150280661	MRPS21
chr1	150297400	150325454	PRPF3
chr1	150337190	150445809	RPRD2
chr1	150459926	150479539	TARS2
chr1	150480685	150485942	ECM1
chr1	150524764	150532671	ADAMTSL4
chr1	150549839	150552005	MCL1
chr1	150595319	150601945	ENSA
chr1	150620796	150667313	GOLPH3L
chr1	150671129	150691980	HORMAD1
chr1	150705521	150737238	CTSS
chr1	150769274	150779280	CTSK
chr1	150784496	150849042	ARNT
chr1	150900190	150936839	SETDB1
chr1	150938623	150941565	CERS2
chr1	150955581	150967797	ANXA9
chr1	150969762	150978630	FAM63A
chr1	150981108	151006709	PRUNE
chr1	151009201	151019162	BNIPL
chr1	151020323	151022933	C1orf56
chr1	151026722	151028205	CDC42SE1
chr1	151039700	151039972	MLLT11
chr1	151060665	151090731	GABPB2
chr1	151104959	151115096	SEMA6C
chr1	151131173	151131727	TNFAIP8L2
chr1	151133357	151138257	LYSMD1
chr1	151138628	151141560	SCNM1
chr1	151142556	151147350	TMOD4
chr1	151149119	151162596	VPS72
chr1	151171472	151220340	PIP5K1A
chr1	151227258	151239818	PSMD4
chr1	151258767	151263684	ZNF687
chr1	151265327	151298654	PI4KB
chr1	151314661	151318795	RFX5
chr1	151337018	151345116	SELENBP1
chr1	151372063	151374304	PSMB4
chr1	151377277	151414679	POGZ
chr1	151490995	151509821	CGN
chr1	151512842	151554182	TUFT1
chr1	151584677	151666076	SNX27
chr1	151677516	151688495	CELF3
chr1	151694012	151701311	RIIAD1
chr1	151732525	151743694	MRPL9,OAZ3
chr1	151746927	151755497	TDRKH
chr1	151773398	151775179	LINGO4
chr1	151779947	151804239	RORC
chr1	151810403	151811464	C2CD4D
chr1	151819846	151826040	THEM5
chr1	151847363	151881933	THEM4
chr1	151955638	151958705	S100A10
chr1	152005137	152009390	S100A11
chr1	152057442	152060618	TCHHL1
chr1	152079860	152086555	TCHH
chr1	152127219	152130364	RPTN
chr1	152185551	152195728	HRNR
chr1	152275175	152287931	FLG
chr1	152323085	152331359	FLG2
chr1	152382069	152384708	CRNN
chr1	152484010	152484366	LCE5A
chr1	152487859	152488158	CRCT1
chr1	152538405	152538683	LCE3E
chr1	152552133	152552411	LCE3D
chr1	152573207	152573491	LCE3C
chr1	152586286	152586573	LCE3B
chr1	152595309	152595578	LCE3A
chr1	152636581	152636913	LCE2D
chr1	152648491	152648823	LCE2C
chr1	152659319	152659651	LCE2B
chr1	152671377	152671697	LCE2A
chr1	152681551	152681850	LCE4A
chr1	152691997	152692749	C1orf68
chr1	152732064	152733803	KPRP
chr1	152748847	152749203	LCE1F
chr1	152759775	152760131	LCE1E
chr1	152770270	152770614	LCE1D
chr1	152777597	152777953	LCE1C
chr1	152784922	152785278	LCE1B
chr1	152799948	152800280	LCE1A
chr1	152815996	152816238	LCE6A
chr1	152856898	152857248	SMCP
chr1	152882273	152884030	IVL
chr1	152944366	152944605	SPRR4
chr1	152957706	152957975	SPRR1A
chr1	152975496	152976005	SPRR3
chr1	153004821	153005090	SPRR1B
chr1	153012603	153012821	SPRR2D
chr1	153028992	153029210	SPRR2A
chr1	153043096	153043314	SPRR2B
chr1	153066008	153066226	SPRR2E
chr1	153084990	153085208	SPRR2F
chr1	153122364	153122585	SPRR2G
chr1	153177183	153177479	LELP1
chr1	153190620	153190970	PRR9
chr1	153233425	153234363	LOR
chr1	153270431	153283140	PGLYRP3
chr1	153303242	153320407	PGLYRP4
chr1	153330759	153333313	S100A9
chr1	153346302	153347067	S100A12
chr1	153362578	153363010	S100A8
chr1	153390558	153391784	S100A7A
chr1	153430281	153431488	S100A7
chr1	153507171	153507814	S100A6
chr1	153509771	153512666	S100A5
chr1	153516234	153517269	S100A4
chr1	153520157	153520960	S100A3
chr1	153533914	153536349	S100A2
chr1	153580009	153580626	S100A16
chr1	153587360	153588333	S100A14
chr1	153591370	153598947	S100A13
chr1	153602997	153604316	S100A1
chr1	153609064	153617744	CHTOP
chr1	153631219	153633776	SNAPIN
chr1	153634871	153643397	ILF2
chr1	153651584	153665889	NPR1
chr1	153701110	153745745	INTS3
chr1	153747832	153752477	SLC27A3
chr1	153782652	153800822	GATAD2B
chr1	153902772	153916849	DENND4B
chr1	153920584	153930972	CRTC2
chr1	153932573	153935190	SLC39A1
chr1	153941001	153946540	CREB3L4
chr1	153947154	153949727	JTB
chr1	153954574	153958711	RAB13
chr1	153963272	153964568	RPS27
chr1	153965310	154127519	NUP210L
chr1	154130114	154164493	TPM3
chr1	154171902	154178782	C1orf189
chr1	154179928	154192882	C1orf43
chr1	154197599	154242770	UBAP2L
chr1	154245199	154248176	HAX1
chr1	154293631	154296955	AQP10
chr1	154300275	154321593	ATP8B2
chr1	154378105	154437855	IL6R
chr1	154456624	154474501	SHE
chr1	154479379	154520185	TDRD10
chr1	154522913	154531028	UBE2Q1
chr1	154540520	154548407	CHRNB2
chr1	154557281	154580481	ADAR
chr1	154680451	154842439	KCNN3
chr1	154897604	154909160	PMVK
chr1	154917499	154926196	PBXIP1
chr1	154931254	154934051	PYGO2
chr1	154936278	154943001	SHC1
chr1	154947221	154951252	CKS1B
chr1	154956170	154965512	FLAD1
chr1	154966083	154966268	LENEP
chr1	154983395	154989160	ZBTB7B
chr1	154991019	155006176	DCST2
chr1	155006512	155023343	DCST1
chr1	155023862	155034977	ADAM15
chr1	155036299	155041648	EFNA4
chr1	155051417	155059018	EFNA3
chr1	155100453	155106542	EFNA1
chr1	155108387	155110756	SLC50A1
chr1	155112437	155112805	DPM3
chr1	155141915	155145777	KRTCAP2
chr1	155146442	155156665	TRIM46
chr1	155158610	155162633	MUC1
chr1	155165631	155177666	THBS3
chr1	155178595	155183488	MTX1
chr1	155204785	155210902	GBA
chr1	155217572	155224667	FAM189B
chr1	155226063	155231941	SCAMP3
chr1	155233008	155240767	CLK2
chr1	155247381	155258253	HCN3
chr1	155260362	155271185	PKLR
chr1	155279580	155290399	FDPS
chr1	155291564	155300361	RUSC1
chr1	155307450	155491309	ASH1L
chr1	155580039	155584063	MSTO1
chr1	155629447	155658766	YY1AP1
chr1	155679570	155708032	DAP3
chr1	155720374	155823570	GON4L
chr1	155829552	155851298	SYT11
chr1	155870178	155880675	RIT1
chr1	155883911	155904163	KIAA0907
chr1	155911500	155912624	RXFP4
chr1	155917732	155948217	ARHGEF2
chr1	155979330	155989957	SSR2
chr1	156006768	156023491	UBQLN4
chr1	156024680	156028161	LAMTOR2
chr1	156031191	156040077	RAB25
chr1	156046364	156051788	MEX3A
chr1	156084709	156109629	LMNA
chr1	156124369	156146787	SEMA4A
chr1	156169638	156180221	SLC25A44
chr1	156182806	156212952	BGLAP,PMF1,PMF1-BGLAP
chr1	156213651	156216521	PAQR6
chr1	156220377	156252470	SMG5
chr1	156255017	156261388	TMEM79
chr1	156262834	156265435	C1orf85
chr1	156278989	156307974	CCT3
chr1	156309548	156316772	TSACC
chr1	156374345	156386630	C1orf61
chr1	156437436	156453083	MEF2D
chr1	156496277	156542320	IQGAP3
chr1	156551156	156556341	TTC24
chr1	156561596	156563875	APOA1BP
chr1	156565004	156571230	GPATCH4
chr1	156593282	156595175	HAPLN2
chr1	156615846	156628925	BCAN
chr1	156639113	156647055	NES
chr1	156669817	156675237	CRABP2
chr1	156693140	156697443	ISG20L2
chr1	156698896	156706544	RRNAD1
chr1	156707189	156708495	MRPL24
chr1	156713240	156722154	HDGF
chr1	156737563	156770251	PRCC
chr1	156776969	156851433	INSRR,NTRK1,SH2D2A
chr1	156873718	156884589	PEAR1
chr1	156890595	156902760	LRRC71
chr1	156905791	157014121	ARHGEF11
chr1	157062440	157069314	ETV3L
chr1	157094632	157106143	ETV3
chr1	157485464	157522151	FCRL5
chr1	157545313	157567733	FCRL4
chr1	157648499	157670278	FCRL3
chr1	157716525	157746862	FCRL2
chr1	157765888	157789826	FCRL1
chr1	157801753	157811490	CD5L
chr1	157963466	158064909	KIRREL
chr1	158150891	158153939	CD1D
chr1	158224459	158227479	CD1A
chr1	158259854	158263265	CD1C
chr1	158298025	158301212	CD1B
chr1	158323778	158326685	CD1E
chr1	158368311	158369255	OR10T2
chr1	158389717	158390655	OR10K2
chr1	158435351	158436292	OR10K1
chr1	158449667	158450674	OR10R2
chr1	158516917	158517894	OR6Y1
chr1	158532440	158533393	OR6P1
chr1	158548708	158549688	OR10X1
chr1	158576228	158577169	OR10Z1
chr1	158581053	158656306	SPTA1
chr1	158669467	158670441	OR6K2
chr1	158686957	158687904	OR6K3
chr1	158724605	158725636	OR6K6
chr1	158735533	158736471	OR6N1
chr1	158746471	158747424	OR6N2
chr1	158811943	158819026	MNDA
chr1	158906700	158946516	PYHIN1
chr1	158984470	159024690	IFI16
chr1	159032481	159043288	AIM2
chr1	159141555	159170711	CADM3
chr1	159174749	159176239	ACKR1
chr1	159272154	159277721	FCER1A
chr1	159283459	159284448	OR10J3
chr1	159409548	159410510	OR10J1
chr1	159504867	159505796	OR10J5
chr1	159557711	159558497	APCS
chr1	159683314	159684274	CRP
chr1	159750890	159752127	DUSP23
chr1	159770387	159785450	FCRL6
chr1	159796688	159805049	SLAMF8
chr1	159807707	159832310	C1orf204,VSIG8
chr1	159842274	159869887	CCDC19
chr1	159888589	159893259	TAGLN2
chr1	159897134	159913243	IGSF9
chr1	159921450	159923926	SLAMF9
chr1	160000257	160001528	PIGM
chr1	160011182	160012321	KCNJ10
chr1	160053820	160057606	KCNJ9
chr1	160061612	160068261	IGSF8
chr1	160085651	160111111	ATP1A2
chr1	160121830	160156488	ATP1A4
chr1	160160541	160171165	CASQ1
chr1	160181334	160183275	PEA15
chr1	160187381	160213797	DCAF8
chr1	160249340	160254913	PEX19
chr1	160259946	160312959	COPA
chr1	160313186	160328060	NCSTN
chr1	160340521	160340922	NHLH1
chr1	160385627	160395167	VANGL2
chr1	160456496	160492981	SLAMF6
chr1	160518045	160549226	CD84
chr1	160580537	160616734	SLAMF1
chr1	160648841	160681552	CD48
chr1	160709091	160722966	SLAMF7
chr1	160765977	160797605	LY9
chr1	160801136	160832466	CD244
chr1	160846453	160854666	ITLN1
chr1	160914929	160924530	ITLN2
chr1	160968660	160990862	F11R
chr1	161007564	161008678	TSTD1
chr1	161009709	161013064	USF1
chr1	161017504	161039413	ARHGAP30
chr1	161042450	161059085	PVRL4
chr1	161068325	161070013	KLHDC9
chr1	161070472	161087815	PFDN2
chr1	161087966	161094251	DEDD,NIT1
chr1	161123787	161128281	UFC1
chr1	161130430	161135236	USP21
chr1	161136637	161140965	PPOX
chr1	161141605	161145849	B4GALT3
chr1	161160927	161168416	ADAMTS4
chr1	161172175	161183982	NDUFS2
chr1	161185111	161188732	FCER1G
chr1	161192194	161193190	APOA2
chr1	161196279	161198884	TOMM40L
chr1	161199471	161207849	NR1I3
chr1	161228764	161254270	PCP4L1
chr1	161275665	161279694	MPZ
chr1	161284195	161332329	SDHC
chr1	161334754	161337657	C1orf192
chr1	161475257	161487937	FCGR2A
chr1	161494448	161496379	HSPA6
chr1	161512801	161519633	FCGR3A
chr1	161594304	161600991	FCGR3B
chr1	161633031	161647342	FCGR2B
chr1	161677003	161683169	FCRLA
chr1	161692462	161697451	FCRLB
chr1	161719591	161726736	DUSP12
chr1	161736150	161928443	ATF6
chr1	161953464	161993219	OLFML2B
chr1	162039967	162337256	NOS1AP
chr1	162343837	162346579	C1orf111
chr1	162348703	162353472	C1orf226
chr1	162367069	162381805	SH2D1B
chr1	162467040	162492339	UHMK1
chr1	162535858	162569152	UAP1
chr1	162688853	162750035	DDR2
chr1	162760590	162782209	HSD17B7
chr1	162824554	162829435	C1orf110
chr1	163038724	163044349	RGS4
chr1	163117131	163172624	RGS5
chr1	163295841	163325258	NUF2
chr1	164529059	164818638	PBX1
chr1	165173116	165324795	LMX1A
chr1	165370499	165414129	RXRG
chr1	165513533	165533060	LRRC52
chr1	165619084	165624740	MGST3
chr1	165632286	165667794	ALDH9A1
chr1	165697259	165738140	TMCO1
chr1	165797070	165877059	UCK2
chr1	166039477	166135484	FAM78B
chr1	166810193	166819645	POGK
chr1	166826803	166845469	TADA1
chr1	166888591	166944504	ILDR2
chr1	166958589	166991091	MAEL
chr1	167023570	167059523	GPA33
chr1	167064086	167097844	DUSP27
chr1	167190134	167385046	POU2F1
chr1	167400917	167487701	CD247
chr1	167511534	167522977	CREG1
chr1	167599660	167673932	RCSD1
chr1	167691388	167757157	MPZL1
chr1	167778914	167874377	ADCY10
chr1	167887560	167905078	MPC2
chr1	167906149	168044672	DCAF6
chr1	168054768	168106658	GPR161
chr1	168148315	168169283	TIPRL
chr1	168195317	168211777	SFT2D2
chr1	168250328	168282239	TBX19
chr1	168510189	168513201	XCL2
chr1	168545875	168550457	XCL1
chr1	168665786	168698411	DPT
chr1	169076067	169100792	ATP1B1
chr1	169102022	169336947	NME7
chr1	169338760	169356419	BLZF1
chr1	169364284	169394164	CCDC181
chr1	169435086	169455003	SLC19A2
chr1	169483550	169555623	F5
chr1	169559385	169599311	SELP
chr1	169660924	169680677	SELL
chr1	169694884	169702752	SELE
chr1	169761717	169762835	METTL18
chr1	169770046	169822127	C1orf112
chr1	169822853	169857980	SCYL3
chr1	169890816	170043607	KIFAP3
chr1	170115248	170136897	METTL11B
chr1	170501289	170521602	GORAB
chr1	170633359	170705326	PRRX1
chr1	170914697	171033480	MROH9
chr1	171061799	171086581	FMO3
chr1	171154852	171178091	FMO2
chr1	171227226	171254682	FMO1
chr1	171288964	171310977	FMO4
chr1	171481227	171560985	PRRC2C
chr1	171605064	171621750	MYOC
chr1	171673645	171707553	VAMP4
chr1	171751107	171765895	METTL13
chr1	171810796	172376980	DNM3
chr1	172390025	172437733	C1orf105,PIGC
chr1	172501612	172579398	SUCO
chr1	172628341	172635155	FASLG
chr1	173010506	173020101	TNFSF18
chr1	173155654	173176314	TNFSF4
chr1	173446536	173457001	PRDX6
chr1	173470232	173570914	SLC9C2
chr1	173579283	173628556	ANKRD45
chr1	173685182	173754384	KLHL20
chr1	173769585	173780436	CENPL
chr1	173794367	173826842	DARS2
chr1	173839363	173855261	ZBTB37
chr1	173873026	173886396	SERPINC1
chr1	173907858	173962122	RC3H1
chr1	174188295	174959137	GPR52,RABGAP1L
chr1	174969316	174979214	CACYBP
chr1	174983804	174992543	MRPS14
chr1	175046554	175116206	TNN
chr1	175292492	175375849	TNR
chr1	175914288	176176113	RFWD2
chr1	176525458	176811589	PAPPA2
chr1	176826746	177133811	ASTN1
chr1	177199012	177250663	BRINP2
chr1	177898992	177937115	SEC16B
chr1	178063627	178442373	RASAL2
chr1	178482323	178492473	TEX35
chr1	178745899	178885493	ANGPTL1,RALGPS2
chr1	179012982	179041278	FAM20B
chr1	179051263	179064352	TOR3A
chr1	179076852	179198531	ABL2
chr1	179271819	179322775	SOAT1
chr1	179335644	179544998	AXDND1,NPHS2
chr1	179561750	179660077	TDRD5
chr1	179782232	179783323	FAM163A
chr1	179815205	179821799	TOR1AIP2
chr1	179833915	179834310	TOR1AIP2
chr1	179851637	179887373	TOR1AIP1
chr1	179955316	180080295	CEP350
chr1	180124042	180166475	QSOX1
chr1	180199664	180243713	LHX4
chr1	180257497	180471400	ACBD6
chr1	180601337	180853201	XPR1
chr1	180882379	180914723	KIAA1614
chr1	180945705	180991808	STX6
chr1	181003143	181024400	MR1
chr1	181058038	181059021	IER5
chr1	181452880	181767969	CACNA1E
chr1	182025438	182027144	ZNF648
chr1	182353539	182357871	GLUL
chr1	182368798	182369619	TEDDM1
chr1	182419300	182525191	RGSL1
chr1	182544526	182555940	RNASEL
chr1	182569426	182573393	RGS16
chr1	182615869	182641958	RGS8
chr1	182763506	182798813	NPL
chr1	182811701	182856568	DHX9
chr1	182869117	182922267	SHCBP1L
chr1	182992851	183111924	LAMC1
chr1	183155487	183212534	LAMC2
chr1	183221775	183387401	NMNAT2
chr1	183441755	183522335	SMG7
chr1	183525252	183559463	NCF2
chr1	183596666	183604793	ARPC5
chr1	183616812	183617915	APOBEC4
chr1	183711292	183895425	RGL1
chr1	183907894	184006490	COLGALT2
chr1	184020889	184041996	TSEN15
chr1	184446643	184588689	C1orf21
chr1	184663196	184723779	EDEM3
chr1	184764110	184943487	FAM129A
chr1	185056685	185069432	RNF2
chr1	185089150	185125843	TRMT1L
chr1	185129973	185259934	SWT1
chr1	185267166	185278624	IVNS1ABP
chr1	185703911	186159009	HMCN1
chr1	186266007	186282909	PRG4
chr1	186283102	186344159	TPR
chr1	186348917	186388207	C1orf27,OCLM
chr1	186413110	186418590	PDC
chr1	186643484	186649421	PTGS2
chr1	186823486	186957639	PLA2G4A
chr1	190067147	190424019	BRINP3
chr1	192127767	192153683	RGS18
chr1	192312166	192335253	RGS21
chr1	192544922	192548451	RGS1
chr1	192613464	192628652	RGS13
chr1	192778201	192780725	RGS2
chr1	192985480	193028389	UCHL5
chr1	193038184	193060814	TROVE2
chr1	193065754	193074767	GLRX2
chr1	193091330	193219841	B3GALT2,CDC73
chr1	196197353	196577438	KCNT2
chr1	196621247	196716442	CFH
chr1	196744016	196762642	CFHR3
chr1	196788974	196801128	CFHR1
chr1	196857280	196887535	CFHR4
chr1	196913010	196928209	CFHR2
chr1	196946794	196977812	CFHR5
chr1	197008507	197036352	F13B
chr1	197053453	197115566	ASPM
chr1	197128488	197169602	ZBTB41
chr1	197237542	197447008	CRB1
chr1	197522110	197744284	DENND1B
chr1	197871779	197876349	C1orf53
chr1	197881661	197898388	LHX9
chr1	198201710	198288651	NEK7
chr1	198492520	198509779	ATP6V1G3
chr1	198608398	198725309	PTPRC
chr1	199996975	200143337	NR5A2
chr1	200376145	200378832	ZNF281
chr1	200522515	200587850	KIF14
chr1	200613381	200635867	DDX59
chr1	200708955	200827186	CAMSAP2
chr1	200842165	200843250	GPR25
chr1	200867528	200882756	C1orf106
chr1	200942648	200992510	KIF21B
chr1	201008958	201081466	CACNA1S
chr1	201083879	201084499	ASCL5
chr1	201104790	201123050	TMEM9
chr1	201162421	201197526	IGFN1
chr1	201252830	201297963	PKP1
chr1	201328337	201342381	TNNT2
chr1	201351015	201368433	LAD1
chr1	201379455	201386920	TNNI1
chr1	201437530	201437913	PHLDA3
chr1	201453840	201465430	CSRP1
chr1	201617796	201789059	NAV1
chr1	201798337	201845181	IPO9
chr1	201858122	201860973	SHISA4
chr1	201867499	201915467	LMOD1
chr1	201924654	201938681	TIMM17A
chr1	201951794	201974843	RNPEP
chr1	201980264	201984450	ELF3
chr1	202092091	202097683	GPR37L1
chr1	202103594	202113699	ARL8A
chr1	202117733	202129934	PTPN7
chr1	202163117	202288334	LGR6
chr1	202300962	202304881	UBE2T
chr1	202317979	202549687	PPP1R12B
chr1	202565884	202574899	SYT2
chr1	202698163	202777432	KDM5B
chr1	202850105	202858225	RABIF
chr1	202861660	202894289	KLHL12
chr1	202910700	202920197	ADIPOR1
chr1	202931654	202936332	CYB5R1
chr1	202976593	202992167	TMEM183A
chr1	203020903	203045517	PPFIA4
chr1	203053037	203055088	MYOG
chr1	203097969	203135027	ADORA1
chr1	203137786	203144882	MYBPH
chr1	203148572	203155750	CHI3L1
chr1	203186016	203198763	CHIT1
chr1	203274734	203276565	BTG2
chr1	203311470	203317397	FMOD
chr1	203452312	203456008	PRELP
chr1	203465133	203472847	OPTC
chr1	203652333	203708981	ATP2B4
chr1	203734470	203743808	LAX1
chr1	203766650	203769589	ZBED6
chr1	203786198	203821526	ZC3H11A
chr1	203830787	203839059	SNRPE
chr1	204082043	204095261	SOX13
chr1	204101311	204120979	ETNK2
chr1	204124143	204135420	REN
chr1	204159611	204162003	KISS1
chr1	204167585	204183033	GOLT1A
chr1	204192597	204242854	PLEKHA6
chr1	204375219	204380538	PPP1R15B
chr1	204393979	204438929	PIK3C2B
chr1	204494646	204518809	MDM4
chr1	204586978	204589119	LRRN2
chr1	204913443	204985666	NFASC
chr1	205022313	205042892	CNTN2
chr1	205052680	205053447	TMEM81
chr1	205057914	205091000	RBBP5
chr1	205116685	205180662	DSTYK
chr1	205197692	205241251	TMCC2
chr1	205272577	205290755	NUAK2
chr1	205306526	205312731	KLHDC8A
chr1	205350785	205389663	LEMD1
chr1	205492295	205500505	CDK18
chr1	205538197	205569588	MFSD4
chr1	205585673	205593009	ELK4
chr1	205628361	205633783	SLC45A3
chr1	205687407	205719100	NUCKS1
chr1	205739469	205744083	RAB29
chr1	205760660	205779568	SLC41A1
chr1	205797747	205819199	PM20D1
chr1	205884019	205904947	SLC26A9
chr1	206139304	206154050	FAM72A
chr1	206224440	206231141	AVPR1B
chr1	206239378	206243501	C1orf186
chr1	206317576	206331227	CTSE
chr1	206646570	206669477	IKBKE
chr1	206680935	206760309	RASSF5
chr1	206765106	206785694	EIF2D
chr1	206809048	206822309	DYRK3
chr1	206858574	206906062	MAPKAPK2
chr1	206941980	206945779	IL10
chr1	206972239	207015966	IL19
chr1	207039197	207041908	IL20
chr1	207071177	207076403	IL24
chr1	207078363	207095198	FAIM3
chr1	207103662	207113875	PIGR
chr1	207131860	207143469	FCAMR
chr1	207195302	207200942	C1orf116
chr1	207222364	207225579	YOD1
chr1	207228062	207252363	PFKFB2
chr1	207262876	207273273	C4BPB
chr1	207286370	207318061	C4BPA
chr1	207495110	207533013	CD55
chr1	207627763	207658898	CR2
chr1	207669612	207812753	CR1
chr1	207818578	207897029	CR1L
chr1	207925557	207966939	CD46
chr1	208061082	208084424	CD34
chr1	208200587	208391266	PLXNA2
chr1	209768328	209786219	CAMK1G
chr1	209788615	209824288	LAMB3
chr1	209849029	209849340	G0S2
chr1	209878287	209907865	HSD11B1
chr1	209933384	209955492	TRAF3IP3
chr1	209956169	209956978	C1orf74
chr1	209961764	209974757	IRF6
chr1	210001408	210024791	DIEXF
chr1	210111595	210334386	SYT14
chr1	210411305	210415681	SERTAD4
chr1	210502354	210847720	HHAT
chr1	210856622	211307286	KCNH1
chr1	211432902	211487109	RCOR3
chr1	211526581	211546043	TRAF5
chr1	211652377	211654756	RD3
chr1	211748729	211751953	SLC30A1
chr1	211836767	211848820	NEK2
chr1	211923240	212002637	LPGAT1
chr1	212115165	212208778	INTS7
chr1	212209232	212276281	DTL
chr1	212459452	212534111	PPP2R5A
chr1	212538556	212588098	TMEM206
chr1	212606285	212619347	NENF
chr1	212788363	212792896	ATF3
chr1	212798219	212800003	FAM71A
chr1	212860132	212873103	BATF3
chr1	212911749	212965104	NSL1
chr1	212965263	212988497	TATDN3
chr1	213003583	213009490	SPATA45
chr1	213031794	213068631	FLVCR1
chr1	213124884	213161925	VASH2
chr1	213168382	213189012	ANGEL2
chr1	213224746	213445976	RPS6KC1
chr1	214169878	214209176	PROX1
chr1	214454597	214510126	SMYD2
chr1	214531264	214638145	PTPN14
chr1	214787097	214837136	CENPF
chr1	215179264	215408487	KCNK2
chr1	215741028	215793959	KCTD3
chr1	215799122	216595677	USH2A
chr1	216680280	216896640	ESRRG
chr1	217604486	217804312	GPATCH2
chr1	217804720	218036195	SPATA17
chr1	218458658	218504432	RRP15
chr1	218520043	218614703	TGFB2
chr1	219347232	219385069	LYPLAL1
chr1	220088790	220101781	SLC30A10
chr1	220142147	220219729	EPRS
chr1	220232185	220253187	BPNT1
chr1	220267558	220320976	IARS2
chr1	220324592	220445678	RAB3GAP2
chr1	220702164	220835507	MARK1
chr1	220863744	220870072	C1orf115
chr1	220921873	220955242	MARC2
chr1	220960286	220986759	MARC1
chr1	221053199	221058045	HLX
chr1	221875753	221913085	DUSP10
chr1	222695942	222721385	HHIPL2
chr1	222732001	222761904	TAF1A
chr1	222791452	222838960	MIA3
chr1	222843234	222885658	AIDA
chr1	222889041	222906055	BROX
chr1	222919887	222923399	FAM177B
chr1	223116165	223179313	DISP1
chr1	223283796	223286372	TLR5
chr1	223395533	223536766	SUSD4
chr1	223566817	223568688	CCDC185
chr1	223889530	223962558	CAPN2
chr1	223968554	224033381	TP53BP2
chr1	224301831	224345447	FBXO28
chr1	224371038	224380179	DEGS1
chr1	224415327	224517828	NVL
chr1	224544626	224566791	CNIH4
chr1	224577536	224621806	WDR26
chr1	224804876	224927057	CNIH3
chr1	225140404	225211570	DNAH14
chr1	225591004	225611776	LBR
chr1	225685476	225840391	ENAH
chr1	225965642	225977060	SRP9
chr1	226016430	226033047	EPHX1
chr1	226034740	226065279	TMEM63A
chr1	226074426	226076765	LEFTY1
chr1	226108154	226111809	PYCR2
chr1	226125140	226128839	LEFTY2
chr1	226173002	226187012	SDE2
chr1	226252052	226259179	H3F3A
chr1	226334310	226374375	ACBD3
chr1	226411382	226413512	MIXL1
chr1	226420201	226496887	LIN9
chr1	226549160	226595629	PARP1
chr1	226736605	226789740	C1orf95
chr1	226822371	226925158	ITPKB
chr1	227069608	227083279	PSEN2
chr1	227149086	227174437	ADCK3
chr1	227181968	227504882	CDC42BPA
chr1	227920092	227968373	JMJD4,SNAP47
chr1	228003417	228033908	PRSS38
chr1	228109218	228135587	WNT9A
chr1	228194829	228247165	WNT3A
chr1	228284815	228285713	ARF1
chr1	228288831	228290927	C1orf35
chr1	228294460	228295960	MRPL55
chr1	228328003	228336552	GUK1
chr1	228345459	228346778	GJC2
chr1	228353517	228363213	IBA57
chr1	228399484	228566495	OBSCN
chr1	228582405	228594261	TRIM11
chr1	228595901	228602772	TRIM17
chr1	228612615	228613025	HIST3H3
chr1	228645125	228645517	HIST3H2A
chr1	228645830	228646210	HIST3H2BB
chr1	228871489	228879486	RHOU
chr1	229407086	229438723	RAB4A
chr1	229440881	229441072	SPHAR
chr1	229460981	229478211	CCSAP
chr1	229567245	229568861	ACTA1
chr1	229577650	229643995	NUP133
chr1	229653925	229694398	ABCB10
chr1	229730043	229750228	TAF5L
chr1	229763380	229795043	URB2
chr1	230203027	230415203	GALNT2
chr1	230778352	230829138	COG2
chr1	230838886	230846595	AGT
chr1	230883242	230937341	CAPN9
chr1	230975597	231004257	C1orf198
chr1	231042650	231114575	TTC13
chr1	231114851	231133008	ARV1
chr1	231155608	231175956	FAM89A
chr1	231298715	231351185	TRIM67
chr1	231360024	231376886	C1orf131
chr1	231377124	231413287	GNPAT
chr1	231471313	231473490	EXOC8
chr1	231474129	231489106	SPRTN
chr1	231502156	231557633	EGLN1
chr1	231664556	231700650	TSNAX
chr1	231762613	232144636	DISC1
chr1	232534872	232651084	SIPA1L2
chr1	232940769	232943912	MAP10
chr1	233086456	233113976	NTPCR
chr1	233120049	233431223	PCNXL2
chr1	233463774	233518456	KIAA1804
chr1	233749917	233807275	KCNK1
chr1	234040823	234458988	SLC35F3
chr1	234509464	234519563	COA6
chr1	234527322	234614848	TARBP1
chr1	234742882	234745239	IRF2BP2
chr1	235275378	235292029	TOMM20
chr1	235295027	235324540	RBM34
chr1	235331839	235490233	ARID4B
chr1	235498579	235506086	GGPS1
chr1	235543364	235612076	TBCE
chr1	235613520	235667551	B3GALNT2
chr1	235715408	235747137	GNG4
chr1	235826239	235993716	LYST
chr1	236141166	236228378	NID1
chr1	236305922	236371457	GPR137B
chr1	236381815	236445082	ERO1LB
chr1	236557744	236645948	EDARADD
chr1	236689370	236711460	LGALS8
chr1	236714201	236767394	HEATR1
chr1	236849973	236925918	ACTN2
chr1	236959003	237060943	MTR
chr1	237167486	237167671	MT1HL1
chr1	237205821	237995946	RYR2
chr1	238045721	238053934	ZP4
chr1	240070751	240072523	CHRM3
chr1	240255409	240637453	FMN2
chr1	240656268	240656774	GREM2
chr1	240939462	241519075	RGS7
chr1	241661127	241683021	FH
chr1	241695744	241755454	KMO
chr1	241757729	241803555	CHML,OPN3
chr1	242013727	242052901	EXO1
chr1	242159464	242162309	MAP1LC3C
chr1	242253155	242687577	PLD5
chr1	243289750	243388581	CEP170
chr1	243419475	244006471	AKT3,SDCCAG8
chr1	244214733	244218671	ZBTB18
chr1	244528002	244552370	C1orf100
chr1	244572887	244615118	ADSS
chr1	244624731	244803382	C1orf101
chr1	244816615	244869090	DESI2
chr1	244999016	245006477	COX20
chr1	245017751	245027608	HNRNPU
chr1	245133720	245285249	EFCAB2
chr1	245318726	245865907	KIF26B
chr1	245912864	246670518	SMYD3
chr1	246704332	246729439	TFB2M
chr1	246754864	246829206	CNST
chr1	246887724	246930601	SCCPDH
chr1	247004107	247094628	AHCTF1
chr1	247109098	247171209	ZNF695
chr1	247200750	247241897	ZNF670
chr1	247263675	247267500	ZNF669
chr1	247274812	247275525	C1orf229
chr1	247287169	247335178	ZNF124
chr1	247463820	247492879	ZNF496
chr1	247582096	247611805	NLRP3
chr1	247614330	247615283	OR2B11
chr1	247694850	247695812	OR2C3
chr1	247712493	247737683	GCSAML
chr1	247751661	247752614	OR2G2
chr1	247768887	247769816	OR2G3
chr1	247835419	247836342	OR13G1
chr1	247875130	247876056	OR6F1
chr1	247920763	247921707	OR1C1
chr1	247978101	247979030	OR14A16
chr1	248004229	248005197	OR11L1
chr1	248020548	248039790	TRIM58
chr1	248058888	248059832	OR2W3
chr1	248084319	248085257	OR2T8
chr1	248112159	248113097	OR2L8
chr1	248128633	248129640	OR2AK2
chr1	248185249	248186187	OR2L5
chr1	248201569	248202507	OR2L2
chr1	248223983	248224921	OR2L3
chr1	248262677	248263615	OR2L13
chr1	248308449	248309387	OR2M5
chr1	248343287	248344330	OR2M2
chr1	248366369	248367307	OR2M3
chr1	248402230	248403165	OR2M4
chr1	248436153	248437115	OR2T33
chr1	248457917	248458879	OR2T12
chr1	248486931	248487869	OR2M7
chr1	248512076	248513014	OR14C36
chr1	248524882	248525928	OR2T4
chr1	248550909	248551835	OR2T6
chr1	248569295	248570404	OR2T1
chr1	248616098	248617072	OR2T2
chr1	248636651	248637607	OR2T3
chr1	248651889	248652836	OR2T5
chr1	248684947	248685897	OR2G6
chr1	248721844	248722791	OR2T29
chr1	248737101	248738057	OR2T34
chr1	248756130	248757068	OR2T10
chr1	248789478	248790428	OR2T11
chr1	248801587	248802558	OR2T35
chr1	248813231	248814184	OR2T27
chr1	248844669	248845604	OR14I1
chr1	249106098	249119133	SH3BP5L
chr1	249141473	249142831	ZNF672
chr1	249144408	249152712	ZNF692
chr1	249208061	249212561	PGBD2
chr2	41607	46384	FAM110C
chr2	218810	263983	SH3YL1
chr2	264964	277303	ACP1
chr2	280146	287834	FAM150B
chr2	669579	677344	TMEM18
chr2	946682	1371245	SNTG2
chr2	1418180	1546245	TPO
chr2	1637975	1748226	PXDN
chr2	1795638	1983548	MYT1L
chr2	3193104	3381459	TSSC1
chr2	3391394	3483231	TRAPPC12
chr2	3502733	3523257	ADI1
chr2	3593374	3605849	RNASEH1
chr2	3623199	3628471	RPS7
chr2	3651235	3691707	COLEC11
chr2	3718747	3750152	ALLC
chr2	5832853	5834178	SOX11
chr2	6980700	7005826	CMPK2
chr2	7017931	7036072	RSAD2
chr2	7137057	7179890	RNF144A
chr2	8822295	8823028	ID2
chr2	8870849	8967222	KIDINS220
chr2	8998808	9143742	MBOAT2
chr2	9347233	9543455	ASAP2
chr2	9546962	9558825	ITGB1BP1
chr2	9563902	9613145	CPSF3
chr2	9614695	9628457	IAH1
chr2	9630305	9695733	ADAM17
chr2	9725414	9770580	YWHAQ
chr2	9983670	10074112	TAF1B
chr2	10091962	10140834	GRHL1
chr2	10183843	10192633	KLF11
chr2	10198979	10220349	CYS1
chr2	10262745	10269512	RRM2
chr2	10282009	10350722	C2orf48
chr2	10559883	10566946	HPCAL1
chr2	10580849	10585157	ODC1
chr2	10712196	10829986	NOL10
chr2	10862975	10923388	ATP6V1C2
chr2	10924383	10977730	PDIA6
chr2	11052552	11054036	KCNF1
chr2	11273460	11284236	C2orf50
chr2	11295672	11317953	PQLC3
chr2	11323562	11484261	ROCK2
chr2	11586602	11606004	E2F6
chr2	11696740	11780579	GREB1
chr2	11798604	11810254	NTSR2
chr2	11817773	11964916	LPIN1
chr2	12858433	12880919	TRIB2
chr2	14774103	14774981	FAM84A
chr2	15307171	15701427	NBAS
chr2	15732057	15771029	DDX1
chr2	16082186	16086218	MYCN
chr2	16734203	16769386	FAM49A
chr2	17692070	17699681	RAD51AP2
chr2	17773341	17836660	VSNL1
chr2	17846765	17927212	SMC6
chr2	17941210	17963205	GEN1
chr2	17997785	17998366	MSGN1
chr2	18112275	18113750	KCNS3
chr2	18736456	18770733	NT5C1B,NT5C1B-RDH14,RDH14
chr2	19552035	19553565	OSR1
chr2	20096747	20101614	TTC32
chr2	20113318	20189775	WDR35
chr2	20192871	20212391	MATN3
chr2	20232965	20251280	LAPTM4A
chr2	20402526	20424627	SDC1
chr2	20451345	20527120	PUM2
chr2	20647226	20647816	RHOB
chr2	20818746	20850822	HS1BP3
chr2	20866999	20871184	GDF7
chr2	20886662	21001222	C2orf43
chr2	21224601	21266816	APOB
chr2	23785066	23929533	KLHL29
chr2	23974915	24149639	ATAD2B
chr2	24181184	24222736	UBXN2A
chr2	24232966	24247144	MFSD2B
chr2	24253802	24262363	C2orf44
chr2	24272719	24286061	FKBP1B
chr2	24290631	24299098	SF3B6
chr2	24300448	24307195	TP53I3
chr2	24338452	24345404	PFN4
chr2	24398349	24413499	FAM228A
chr2	24426494	24550950	ITSN2
chr2	24881546	24991259	NCOA1
chr2	25013279	25016245	PTRHD1
chr2	25016342	25040674	CENPO
chr2	25042800	25141855	ADCY3
chr2	25170484	25194772	DNAJC27
chr2	25265181	25377208	EFR3B
chr2	25383949	25387640	POMC
chr2	25457147	25536852	DNMT3A
chr2	25602187	25875528	DTNB
[truncated: 16,266 more rows]

## Sheet: Suppl Table 2_CVD transcripts
Manuscript Title: Quality of Whole Genome Sequencing from Blood versus Saliva Derived DNA in Cardiac Patients
Authors: Roderick A. Yao, Oyediran Akinrinade, Marie Chaix, Seema Mital
Supplementary Table 2. Coordinates of all CVD gene transcripts in the hg19 genome build
Chromsome	Start	End	Gene(s)
chr1	1167658	1168647	B3GALT6
chr1	1271521	1284444	DVL1
chr1	2160205	2238203	SKI
chr1	2985823	3350374	PRDM16
chr1	5923324	6046348	NPHP4
chr1	11007719	11042093	C1orf127
chr1	11850736	11863172	MTHFR
chr1	11906065	11907740	NPPA
chr1	11917711	11918889	NPPB
chr1	11994836	12034864	PLOD1
chr1	16011053	16060428	PLEKHM2
chr1	21546447	21671870	ECE1
chr1	22149808	22263709	HSPG2
chr1	24018313	24022862	RPL11
chr1	26126721	26142208	SEPN1
chr1	26378363	26393984	TRIM63
chr1	27022894	27107246	ARID1A
chr1	31838732	31845860	FABP3
chr1	41945079	41950271	EDN2
chr1	46654390	46663492	POMGNT1
chr1	53662615	53679266	CPT2
chr1	55505510	55529256	PCSK9
chr1	78381791	78408513	NEXN
chr1	86046667	86048724	CYR61
chr1	93297671	93307421	RPL5
chr1	94884034	94982684	ABCD3
chr1	100316598	100387206	AGL
chr1	111215703	111217430	KCNA3
chr1	112318698	112525347	KCND3
chr1	115251155	115258780	NRAS
chr1	116243861	116311161	CASQ2
chr1	120254645	120286662	PHGDH
chr1	120457928	120612019	NOTCH2
chr1	145414781	145416935	HFE2
chr1	145507666	145509210	RBM8A
chr1	145516400	145522918	PEX11B
chr1	145525065	145542277	ITGA10
chr1	146631143	146643722	PRKAB2
chr1	146656070	146696620	FMO5
chr1	146714353	146767189	CHD1L
chr1	147083635	147096759	BCL9
chr1	147119224	147142169	ACP6
chr1	147230269	147231345	GJA5
chr1	149895433	149899650	SF3B4
chr1	154130114	154164493	TPM3
chr1	154680451	154842439	KCNN3
chr1	155023862	155034977	ADAM15
chr1	155870178	155880675	RIT1
chr1	156084709	156109629	LMNA
chr1	159683314	159684274	CRP
chr1	162039967	162337256	NOS1AP
chr1	170633359	170705326	PRRX1
chr1	175292492	175375849	TNR
chr1	201328337	201342381	TNNT2
chr1	201379455	201386920	TNNI1
chr1	204494646	204518809	MDM4
chr1	208200587	208391266	PLXNA2
chr1	218520043	218614703	TGFB2
chr1	225591004	225611776	LBR
chr1	226125140	226128839	LEFTY2
chr1	227069608	227083279	PSEN2
chr1	228399484	228566495	OBSCN
chr1	229567245	229568861	ACTA1
chr1	230838886	230846595	AGT
chr1	236849973	236925918	ACTN2
chr1	237205821	237995946	RYR2
chr1	240070751	240072523	CHRM3
chr2	3623199	3628471	RPS7
chr2	11323562	11484261	ROCK2
chr2	20113318	20189775	WDR35
chr2	21224601	21266816	APOB
chr2	26414118	26467463	HADHA
chr2	26477122	26512820	HADHB
chr2	26624857	26679384	DRC1
chr2	26915743	26951435	KCNK3
chr2	27593610	27599585	SNX17
chr2	27667298	27712519	IFT172
chr2	30454604	30480486	LBH
chr2	33172391	33623611	LTBP1
chr2	39212964	39347562	SOS1
chr2	44502674	44547777	SLC3A1
chr2	47387914	47403581	CALM2
chr2	61244894	61275904	PEX13
chr2	69092762	69098489	BMP10
chr2	71681128	71913621	DYSF
chr2	73612996	73836738	ALMS1
chr2	73868071	73868754	NAT8
chr2	74057983	74089385	STAMBP
chr2	88367383	88410030	SMYD1
chr2	99217214	99224867	COA5
chr2	105977739	106002972	FHL2
chr2	109151018	109300454	LIMS1
chr2	121554896	121748250	GLI2
chr2	127806101	127864518	BIN1
chr2	131350449	131356859	CFC1
chr2	131688530	131803761	ARHGEF4
chr2	136872438	136875629	CXCR4
chr2	145147017	145274916	ZEB2
chr2	152342273	152589669	NEB
chr2	158594042	158656004	ACVR1
chr2	166731264	166810214	TTC21B
chr2	169985172	170218908	LRP2
chr2	170336063	170361091	BBS5
chr2	179391738	179669368	TTN
chr2	189839215	189876499	COL3A1
chr2	189898795	190044329	COL5A2
chr2	203242197	203424668	BMPR2
chr2	216176865	216214377	ATIC
chr2	216226277	216300524	FN1
chr2	220283184	220290711	DES
chr2	223916862	223918060	KCNE4
chr2	227659725	227663453	IRS1
chr2	228736405	228788683	DAW1
chr2	233924676	234116549	INPP5D
chr2	239974792	240274393	HDAC4
chr2	240900534	240964717	NDUFA10
chr3	361459	447393	CHL1
chr3	8775562	8787552	CAV3
chr3	9976122	9986262	CRELD1
chr3	12393091	12475643	PPARG
chr3	12626012	12660219	RAF1
chr3	13611855	13679418	FBLN2
chr3	14166693	14183294	TMEM43
chr3	14485142	14526514	SLC6A6
chr3	14860578	14974673	FGD5
chr3	15297592	15373914	SH3BP5
chr3	15493150	15563131	COLQ
chr3	15602371	15642969	HACL1
chr3	15643227	15686994	BTD
chr3	24164374	24270449	THRB
chr3	25470222	25638106	RARB
chr3	30648375	30733090	TGFBR2
chr3	32148203	32207401	GPD1L
chr3	33038536	33138576	GLB1
chr3	38495813	38524822	ACVR2B
chr3	38591811	38674797	SCN5A
chr3	38738839	38835500	SCN10A
chr3	41265559	41280832	CTNNB1
chr3	42727110	42733484	KLHL40
chr3	46619459	46622739	TDGF1
chr3	46899733	46904879	MYL3
chr3	48895142	48936226	SLC25A20
chr3	49547967	49570631	DAG1
chr3	49759184	49761158	GMPPB
chr3	50264555	50295121	GNAI2
chr3	50378840	50383009	ZMYND10
chr3	52485290	52488030	TNNC1
chr3	53529193	53845432	CACNA1D
chr3	57743378	57913114	SLMAP
chr3	69026768	69058996	EOGT
chr3	71008397	71247531	FOXP1
chr3	78648062	79639060	ROBO1
chr3	81539557	81810667	GBE1
chr3	93699267	93772106	ARL13B
chr3	97486951	97516892	ARL6
chr3	111261095	111368652	CD96
chr3	119013751	119135110	ARHGAP31
chr3	123332951	123512687	MYLK
chr3	123813684	124237308	KALRN
chr3	124303668	124438316	KALRN
chr3	128598534	128631449	ACAD9
chr3	128889295	128890599	CNBP
chr3	129159173	129239107	IFT122
chr3	129275154	129325481	PLXND1
chr3	131181566	131221664	MRPL3
chr3	132400753	132441198	NPHP3
chr3	138664433	138665563	FOXL2
chr3	139062868	139075855	MRPS22
chr3	141205925	141331154	RASA2
chr3	148458822	148459901	AGTR1
chr3	148709427	148744777	GYG1
chr3	157815815	157823812	SHOX2
chr3	158362423	158409255	GFM1
chr3	159976312	160102387	IFT80
chr3	180332708	180397167	CCDC39
chr3	180702427	180707389	DNAJC19
chr3	181430148	181431101	SOX2
chr3	183967482	184010025	ECE2
chr3	197677838	197682643	RPL35A
chr4	1206027	1242742	CTBP1
chr4	1795661	1808988	FGFR3
chr4	3768333	3769721	ADRA2C
chr4	4861626	4864869	MSX1
chr4	5564574	5710239	EVC2
chr4	5713107	5812763	EVC
chr4	15477556	15603047	CC2D2A
chr4	23797444	23891579	PPARGC1A
chr4	39184177	39280269	WDR19
chr4	52890122	52904424	SGCB
chr4	55124935	55161438	PDGFRA
chr4	55524181	55604722	KIT
chr4	55946107	55991459	KDR
chr4	86491694	86921874	ARHGAP24
chr4	88928885	88996845	PKD2
chr4	101947021	102267952	PPP3CA
chr4	103446675	103537750	NFKB1
chr4	111539280	111554153	PITX2
chr4	113825649	114302626	ANK2
chr4	120057680	120107354	MYOZ2
chr4	122747014	122791467	BBS7
chr4	123663047	123665179	BBS12
chr4	148406833	148463769	EDNRA
chr4	159593608	159629678	ETFDH
chr4	166795056	167022027	TLL1
chr4	170315660	170523780	NEK1
chr4	174448427	174450439	HAND2
chr4	186064526	186068124	SLC25A4
chr4	186423447	186456587	PDLIM3
chr5	218470	256534	SDHA
chr5	1878082	1882760	IRX4
chr5	6600038	6633091	NSUN2
chr5	13692092	13944546	DNAH5
chr5	36953798	37064993	NIPBL
chr5	37107703	37247799	C5orf42
chr5	37292001	37371078	NUP155
chr5	37815752	37835759	GDNF
chr5	44305096	44388783	FGF10
chr5	50679505	50689443	ISL1
chr5	52856492	52979050	NDUFS4
chr5	54527202	54529350	CCNO
chr5	64447662	64769499	ADAMTS6
chr5	76012132	76029327	F2R
chr5	77298725	77590402	AP3B1
chr5	79331360	79378963	THBS4
chr5	83239237	83680191	EDIL3
chr5	86564268	86686699	RASA1
chr5	88018420	88119604	MEF2C
chr5	112090587	112179822	APC
chr5	113698472	113831878	KCNN2
chr5	121402437	121413679	LOX
chr5	127595146	127873295	FBN2
chr5	131705664	131729963	SLC22A5
chr5	132534786	132939673	FSTL4
chr5	137206340	137223073	MYOT
chr5	140025171	140027167	NDUFA2
chr5	148206394	148207635	ADRB2
chr5	149109905	149227120	PPARGC1B
chr5	149495325	149516609	PDGFRB
chr5	149737309	149778610	TCOF1
chr5	149900816	149932893	NDST1
chr5	153855365	153857567	HAND1
chr5	155756586	156186400	SGCD
chr5	159343912	159399498	ADRA1B
chr5	171765372	171881355	SH3PXD2B
chr5	172659571	172662085	NKX2-5
chr5	176562104	176722459	NSD1
chr6	1610680	1612341	FOXC1
chr6	7542148	7586110	DSP
chr6	10398649	10419682	TFAP2A
chr6	26087668	26094453	HFE
chr6	31371409	31380207	MICA
chr6	31465970	31477685	MICB
chr6	31498210	31508308	DDX39B
chr6	31515471	31526387	NFKBIL1
chr6	31777823	31779748	HSPA1L
chr6	33043818	33054014	HLA-DPB1
chr6	34385282	34392997	RPS10
chr6	38702290	38998167	DNAH8
chr6	43044226	43128618	PTK7
chr6	43612835	43638723	RSPH9
chr6	43738443	43752364	VEGFA
chr6	44268283	44281059	AARS2
chr6	46672296	46690627	PLA2G7
chr6	50786604	50811104	TFAP2B
chr6	57055258	57075177	RAB23
chr6	74171577	74210457	MTO1
chr6	76527264	76624728	MYO6
chr6	99322153	99374863	FBXL4
chr6	106534428	106555360	PRDM1
chr6	110012638	110146467	FIG4
chr6	112375506	112390822	WISP3
chr6	112430639	112575351	LAMA4
chr6	116937786	116953603	RSPH4A
chr6	118786567	118973943	CEP85L,PLN
chr6	121401916	121655575	TBC1D32
chr6	121767993	121769141	GJA1
chr6	123539745	123957919	TRDN
chr6	126070922	126080947	HEY2
chr6	129204390	129837491	LAMA2
chr6	133595918	133849942	EYA4
chr6	134210535	134212939	TCF21
chr6	139694268	139695080	CITED2
chr6	149691133	149730854	TAB2
chr6	152129047	152420100	ESR1
chr6	152443570	152949465	SYNE1
chr6	155578969	155635561	TFB1M
chr6	157099063	157529024	ARID1B
chr6	160103524	160114198	SOD2
chr6	170591961	170599226	DLL1
chr7	2294690	2354055	SNX8
chr7	5567378	5569287	ACTB
chr7	10973262	10979683	NDUFA4
chr7	16130816	16460947	ISPD
chr7	19156335	19156943	TWIST1
chr7	21582863	21940871	DNAH11
chr7	27134058	27135530	HOXA1
chr7	27872418	28220195	JAZF1
chr7	33185864	33644837	BBS9
chr7	35242041	35293230	TBX20
chr7	37889868	37936693	NME8
chr7	42003927	42262851	GLI3
chr7	47814740	47988036	PKD1L1
chr7	55086970	55273309	EGFR
chr7	65425883	65447169	GUSB
chr7	72742275	72756896	FKBP6
chr7	72856525	72936262	BAZ1B
chr7	73442517	73483029	ELN
chr7	73922410	74016759	GTF2IRD1
chr7	74103462	74173167	GTF2I
chr7	80276056	80303462	CD36
chr7	81579707	82072774	CACNA2D1
chr7	82996901	83277857	SEMA3E
chr7	83590686	83823901	SEMA3A
chr7	87835792	87856228	SRI
chr7	91570413	91739472	AKAP9
chr7	92077043	92085875	GATAD1
chr7	92116770	92157748	PEX1
chr7	94024343	94059704	COL1A2
chr7	94214776	94285409	SGCE
chr7	116165116	116199340	CAV1
chr7	128470691	128498576	FLNC
chr7	130038731	130080806	CEP41
chr7	136699612	136701012	CHRM2
chr7	140434396	140624502	BRAF
chr7	141255266	141352723	AGK
chr7	150642452	150675000	KCNH2
chr7	150690891	150711256	NOS3
chr7	151254286	151573704	PRKAG2
chr7	151791312	151818761	GALNT11
chr7	153584181	154685995	DPP6
chr7	155595593	155604815	SHH
chr7	157151266	157208791	DNAJB6
chr7	158649426	158738469	WDR60
chr8	1791565	1905428	ARHGEF10
chr8	10583247	10587942	SOX7
chr8	11565821	11615983	GATA4
chr8	23559963	23564111	NKX2-6
chr8	27255101	27316025	PTK2B
chr8	27633031	27660954	ESCO2
chr8	38271145	38318623	FGFR1
chr8	42033510	42050702	PLAT
chr8	61653991	61778491	CHD7
chr8	73479969	73850325	KCNB2
chr8	74888516	74893855	TMEM70
chr8	94767142	94828679	TMEM67
chr8	101174508	101253249	SPAG1
chr8	103662359	103667828	KLF10
chr8	106331169	106815765	ZFPM2
chr8	117859738	117878967	RAD21
chr8	124515612	124553253	FBXO32
chr8	133584553	133687738	LRRC6
chr8	141669564	141900835	PTK2
chr8	143955788	143961228	CYP11B1
chr8	143993395	143999255	CYP11B2
chr8	144990344	145049536	PLEC
chr8	145699620	145701138	FOXH1
chr9	116799	118118	FOXD4
chr9	26961965	27062733	IFT74
chr9	27109588	27229229	TEK
chr9	34459003	34520753	DNAI1
chr9	35057113	35072349	VCP
chr9	35682077	35689813	TPM2
chr9	36217361	36277038	GNE
chr9	71650698	71714849	FXN
chr9	78506097	78973837	PCSK5
chr9	79792620	80030921	VPS13A
chr9	94485943	94712244	ROR2
chr9	101498800	101558772	ANKS6
chr9	101867487	101911586	TGFBR1
chr9	102866803	103062955	INVS
chr9	103340425	103348732	MURC
chr9	107546595	107665959	ABCA1
chr9	108337313	108397544	FKTN
chr9	119460021	119461982	TRIM32
chr9	123850604	123939463	CNTRL
chr9	124049024	124094880	GSN
chr9	129376728	129458729	LMX1B
chr9	130577960	130616633	ENG
chr9	131707965	131709581	DOLK
chr9	134379605	134398492	POMT1
chr9	135771621	135804258	TSC1
chr9	136501493	136523568	DBH
chr9	137534033	137734148	COL5A1
chr9	139390522	139440237	NOTCH1
chr9	140513480	140729404	EHMT1
chr10	18429665	18828652	CACNB2
chr10	21074675	21462761	NEBL
chr10	28101440	28284070	ARMC4
chr10	33469003	33623309	NRP1
chr10	43572706	43623716	RET
chr10	55569239	56424021	PCDH15
chr10	60145307	60154833	TFAM
chr10	60272903	60588650	BICC1
chr10	67680087	69407270	CTNNA3
chr10	69881195	69970211	MYPN
chr10	72192691	72201422	NODAL
chr10	73765600	73768228	CHST3
chr10	75757965	75877926	VCL
chr10	76602615	76790803	KAT6B
chr10	79793659	79814767	RPS24
chr10	88428448	88492732	LDB3
chr10	88635775	88683475	BMPR1A
chr10	89624226	89725228	PTEN
chr10	90694979	90708686	ACTA2
chr10	92631743	92663018	RPP30
chr10	92672622	92680783	ANKRD1
chr10	101473170	101491805	COX15
chr10	103530085	103535656	FGF8
chr10	104263909	104389911	SUFU
chr10	112327574	112364059	SMC3
chr10	112404212	112595735	RBM20
chr10	112724116	112771575	SHOC2
chr10	115803891	115805324	ADRB1
chr10	121411187	121436793	BAG3
chr10	123239094	123353330	FGFR2
chr10	127455230	127464389	MMP21
chr11	532635	534321	HRAS
chr11	819718	824861	PNPLA2
chr11	2466328	2869232	KCNQ1
chr11	2905233	2906718	CDKN1C
chr11	6625501	6631841	ILK
chr11	17111284	17191287	PIK3C2A
chr11	19204216	19213994	CSRP3
chr11	22215038	22301310	ANO5
chr11	47353421	47374197	MYBPC3
chr11	62383172	62389418	B3GAT3
chr11	65421848	65430302	RELA
chr11	65634388	65639824	EFEMP2
chr11	66278130	66299507	BBS1
chr11	67799618	67804059	NDUFS8
chr11	68522283	68582941	CPT1A
chr11	71146420	71155997	DHCR7
chr11	72288427	72385250	PDE2A
chr11	74168296	74168607	KCNE3
chr11	75898108	75917450	WNT11
chr11	95523862	95564419	CEP57
chr11	102706856	102714276	MMP3
chr11	102980303	103349980	DYNC2H1
chr11	104896984	104905839	CASP1
chr11	107578560	107578655	SLN
chr11	111779487	111782447	CRYAB
chr11	116706523	116708102	APOA1
chr11	118007741	118023387	SCN4B
chr11	118037601	118047145	SCN2B
chr11	118307227	118392886	KMT2A
chr11	119077127	119170490	CBL
chr11	123504850	123524508	SCN3B
chr11	126139101	126147583	FOXRED1
chr11	128781168	128786625	KCNJ5
chr12	2162728	2800364	CACNA1C
chr12	5153313	5155154	KCNA5
chr12	6438477	6450979	TNFRSF1A
chr12	6679841	6715538	CHD4
chr12	8975247	9027606	A2ML1
chr12	12274059	12419668	LRP6
chr12	15035072	15038724	MGP
chr12	21918656	21926549	KCNJ8
chr12	21953977	22089607	ABCC9
chr12	25362728	25398317	KRAS
chr12	31231327	31256966	DDX11
chr12	32900137	32908807	YARS2
chr12	32945357	33049664	PKP2
chr12	34175534	34179849	ALG10
chr12	38710695	38715014	ALG10B
chr12	42853610	42866317	PRICKLE1
chr12	48238528	48298412	VDR
chr12	48367189	48398103	COL2A1
chr12	49298119	49315225	CCDC65
chr12	49415562	49449106	KMT2D
chr12	52306258	52314676	ACVRL1
chr12	56435950	56437937	RPS26
chr12	57522747	57606337	LRP1
chr12	58176584	58196413	TSFM
chr12	76739592	76742137	BBS10
chr12	88442960	88535083	CEP290
chr12	98909645	98941635	TMPO
chr12	98987756	98995305	SLC25A3
chr12	109278782	109294310	DAO
chr12	109826523	109884986	MYO1H
chr12	109889399	109915066	KCTD10
chr12	109921356	109972586	UBE3B
chr12	110012627	110034381	MVK
chr12	110221425	110252600	TRPV4
chr12	110290359	110318178	GLTP
chr12	110437493	110475358	ANKRD13A
chr12	110565185	110656030	IFT81
chr12	110719594	110788109	ATP2A2
chr12	110974841	111020835	PPTC7
chr12	111348880	111358332	MYL2
chr12	111471981	111786128	CUX2
chr12	111855949	111886105	SH2B3
chr12	111890615	112037317	ATXN2
chr12	112082002	112123595	BRAP
chr12	112130513	112194276	ACAD10
chr12	112204786	112247378	ALDH2
chr12	112467334	112546576	NAA25
chr12	112568326	112590594	TRAFD1
chr12	112597991	112819896	HECTD4
chr12	112843027	112846459	RPL6
chr12	112856915	112942567	PTPN11
chr12	113865787	113875883	SDSL
chr12	114261028	114404031	RBM19
chr12	114793336	114841702	TBX5
chr12	115109645	115121004	TBX3
chr12	116399070	116714935	MED13L
chr12	117653113	117768873	NOS1
chr12	118588801	118693371	TAOK3
chr12	119617117	119631662	HSPB8
chr12	120759995	120765555	PLA2G1B
chr12	120934224	120936012	DYNLL1
chr12	121148277	121157834	UNC119B
chr12	121163688	121177250	ACADS
chr12	121416571	121438994	HNF1A
chr12	121458363	121476773	OASL
chr12	121838015	121861378	RNF34
chr12	122716792	122750954	VPS33A
chr12	123738221	123741577	C12orf65
chr12	124809947	124979796	NCOR2
chr12	125263012	125348265	SCARB1
chr12	132414267	132428130	PUS1
chr12	132681651	132688213	GALNT9
chr12	133201282	133263900	POLE
chr13	23777833	23898679	SGCG
chr13	28494275	28498837	PDX1
chr13	28537251	28543142	CDX2
chr13	28877303	29068979	FLT1
chr13	39261481	39454923	FREM2
chr13	43148439	43181053	TNFSF11
chr13	47408971	47470967	HTR2A
chr13	48878048	49054206	RB1
chr13	93879709	95055470	GPC6
chr13	97928489	98043702	MBNL2
chr13	99105426	99229039	STK24
chr13	99947313	99948398	GPR183
chr13	100634318	100637935	ZIC2
chr14	21161723	21162166	ANG
chr14	23776976	23794494	BCL2L2-PABPN1,PABPN1
chr14	23851248	23876431	MYH6
chr14	23882062	23902940	MYH7
chr14	24974721	24977440	CMA1
chr14	31570135	31675141	HECTD1
chr14	35182070	35183745	CFL2
chr14	50092259	50101866	DNAAF2
chr14	50585061	50698000	SOS2
chr14	54416749	54418939	BMP4
chr14	57268452	57272173	OTX2
chr14	62162522	62213802	HIF1A
chr14	64694250	64749702	ESR2
chr14	73614727	73685996	PSEN1
chr14	74111742	74162644	DNAL1
chr14	76425529	76447235	TGFB3
chr14	77743718	77787023	POMT2
chr14	89291051	89343753	TTC8
chr14	90863574	90871060	CALM1
chr14	105236677	105258979	AKT1
chr15	35082612	35087008	ACTC1
chr15	37184373	37391666	MEIS2
chr15	38545386	38643864	SPRED1
chr15	41679641	41689256	NDUFAF1
chr15	42652003	42703970	CAPN3
chr15	43237526	43398219	UBR1
chr15	48703186	48936965	FBN1
chr15	49030445	49097845	CEP152
chr15	50853874	50978729	TRPM7
chr15	51503004	51535108	CYP19A1
chr15	55710232	55790526	DYX1C1
chr15	58247394	58357847	ALDH1A2
chr15	58889745	59041732	ADAM10
chr15	63335028	63363370	TPM1
chr15	66679685	66782952	MAP2K1
chr15	66995596	67073872	SMAD6
chr15	67358492	67482873	SMAD3
chr15	72978568	73029927	BBS4
chr15	73614821	73660610	HCN4
chr15	74472420	74501794	STRA6
chr15	76508899	76603728	ETFA
chr15	82821208	82824835	RPS17
chr15	85360077	85411686	ALPK3
chr15	89379437	89417711	ACAN
chr15	89859981	89876984	POLG
chr15	90171649	90196160	KIF7
chr15	90293374	90294461	MESP1
chr15	94841494	95022262	MCTP2
chr15	96869538	96880850	NR2F2
chr15	99192810	99500670	IGF1R
chr15	99638419	99675798	SYNM
chr15	100173324	100252975	MEF2A
chr16	1560944	1657266	IFT140
chr16	2098616	2138610	TSC2
chr16	2139727	2185689	PKD1
chr16	3777718	3929916	CREBBP
chr16	15797847	15932108	MYH11
chr16	23197592	23226789	SCNN1G
chr16	23359920	23392121	SCNN1B
chr16	23652863	23678464	DCTN5
chr16	30097545	30102513	TBX6
chr16	30907964	30913859	CTF1
chr16	51171022	51185151	SALL1
chr16	53635987	53734634	RPGRIP1L
chr16	53738096	54145826	FTO
chr16	54965110	54967784	IRX5
chr16	56518672	56553773	BBS2
chr16	67942652	67961544	PSKH1
chr16	72821062	72994043	ZFHX3
chr16	83932749	83949093	MLYCD
chr16	84179045	84211446	DNAAF1
chr16	86600941	86602446	FOXC2
chr16	89334885	89383426	ANKRD11
chr16	90089129	90109752	GAS8
chr17	1326806	1359410	CRK
chr17	4872000	4890923	CAMTA2
chr17	7120464	7128415	ACADVL
chr17	8131497	8151353	CTC1
chr17	8192106	8193253	RANGRF
chr17	8379121	8526563	MYH10
chr17	10293770	10323543	MYH8
chr17	10584435	10600823	SCO1
chr17	11501815	11872843	DNAH9
chr17	12569505	12666960	MYOCD
chr17	12896134	12921263	ELAC2
chr17	16120540	16229211	PIGL
chr17	17696262	17713294	RAI1
chr17	19287774	19290467	MFAP4
chr17	19809539	19880991	AKAP10
chr17	27055831	27069004	NEK8
chr17	28525473	28548975	SLC6A4
chr17	29422327	29701172	NF1
chr17	33921049	34050717	AP2B1
chr17	36047374	36104874	HNF1B
chr17	37821612	37822361	TCAP
chr17	38785036	38802053	SMARCE1
chr17	39911995	39928105	JUP
chr17	40467762	40500533	STAT3
chr17	40556704	40575114	PTRF
chr17	42148333	42153410	G6PC3
chr17	42928641	42971888	EFTUD2
chr17	42978366	42980184	CCDC103
chr17	44108841	44249508	KANSL1
chr17	45331227	45387569	ITGB3
chr17	48243401	48252797	SGCA
chr17	48262862	48278873	COL1A1
chr17	56283439	56296871	MKS1
chr17	56348016	56358118	MPO
chr17	59477537	59485866	TBX2
chr17	61554455	61574726	ACE
chr17	66511540	66547264	PRKAR1A
chr17	68171180	68172463	KCNJ2
chr17	70117532	70120527	SOX9
chr17	72277956	72310354	DNAI2
chr17	74133433	74136475	FOXJ1
chr17	78010461	78073573	CCDC40
chr17	78078385	78093129	GAA
chr18	2656074	2802549	SMCHD1
chr18	3067259	3215220	MYOM1
chr18	5290856	5293244	ZBTB14
chr18	9102741	9134276	NDUFV2
chr18	19751105	19780785	GATA6
chr18	25532116	25756985	CDH2
chr18	28647980	28681933	DSC2
chr18	29078214	29126705	DSG2
chr18	29171865	29178637	TTR
chr18	32335940	32470403	DTNA
chr18	33877798	34359492	FHOD3
chr18	42281311	42643662	SETBP1
chr18	45368197	45423126	SMAD2
chr18	47753750	47792773	CCDC11
chr18	48573416	48604836	SMAD4
chr18	64172048	64239440	CDH19
chr19	589945	616473	HCN2
chr19	1206912	1226645	STK11
chr19	2164183	2229790	DOT1L
chr19	3094649	3121176	GNA11
chr19	4090595	4123871	MAP2K2
chr19	7734212	7735234	RETN
chr19	8645776	8670594	ADAMTS10
chr19	10828918	10941722	DNM2
chr19	11094827	11172491	SMARCA4
chr19	11200224	11241991	LDLR
chr19	11310172	11373115	DOCK6
chr19	11531502	11545836	CCDC151
chr19	14203923	14228358	PRKACA
chr19	15271472	15311715	NOTCH3
chr19	16589941	16606939	CALR3
chr19	18979405	18981115	GDF1
chr19	33878249	34012665	PEPD
chr19	35521724	35530604	SCN1B
chr19	38924469	39078059	RYR1
chr19	40739778	40771173	AKT2
chr19	41099071	41135725	LTBP4
chr19	41836956	41858948	TGFB1
chr19	42364844	42375444	RPS19
chr19	42830395	42880926	MEGF8
chr19	46273738	46285609	DMPK
chr19	47104691	47112409	CALM3
chr19	47258707	47260194	FKRP
chr19	48800232	48822027	CCDC114
chr19	49472544	49496368	GYS1
chr19	49654552	49658493	HRC
chr19	49661123	49714754	TRPM4
chr19	50138832	50143354	RRAS
chr19	50310407	50316362	FUZ
chr19	51848464	51869579	ETFB
chr19	55644282	55658524	TNNT1
chr19	55663201	55668956	TNNI3
chr19	55670429	55678015	DNAAF3
chr20	6750773	6759735	BMP2
chr20	10385894	10394161	MKKS
chr20	10620145	10654177	JAG1
chr20	17950502	17970751	MGME1
chr20	30407383	30421599	MYLK2
chr20	30946578	31025140	ASXL1
chr20	31996312	32031425	SNTA1
chr20	42743435	42815344	JPH2
chr20	42984444	43058304	HNF4A
chr20	43595209	43703816	STK4
chr20	45338375	45362472	SLC2A10
chr20	47538426	47649735	ARFGEF2
chr20	49127064	49199251	PTPN1
chr20	49507941	49520532	ADNP
chr20	50400803	50418946	SALL4
chr20	60884391	60942300	LAMA5
chr20	61039891	61050576	GATA5
chr21	18885447	18965510	CXADR
chr21	33974172	33984552	C21orf59
chr21	35742777	35743148	KCNE2
chr21	35821542	35821931	KCNE1
chr21	36164431	36421195	RUNX1
chr21	43892927	43916295	RSPH1
chr22	17565981	17590709	IL17RA
chr22	17662372	17690566	CECR1
chr22	17840836	18037850	CECR2
chr22	18075439	18111400	ATP6V1E1
chr22	18273497	18389577	MICAL3
chr22	18561142	18570840	PEX26
chr22	18593631	18613902	TUBA8
chr22	18640430	18659583	USP18
chr22	18893887	18899201	DGCR6
chr22	18900687	18923799	PRODH
chr22	19026377	19109718	DGCR2
chr22	19121708	19132152	DGCR14
chr22	19136503	19137795	GSC2
chr22	19163642	19166185	SLC25A1
chr22	19167731	19279163	CLTCL1
chr22	19318962	19418998	HIRA
chr22	19420077	19423484	MRPL40
chr22	19467491	19506430	CDC45
chr22	19511121	19512032	CLDN5
chr22	19702111	19710006	SEPT5
chr22	19711092	19711986	GP1BB
chr22	19747166	19770544	TBX1
chr22	19776231	19808877	GNB1L
chr22	19864627	19929325	TXNRD2
chr22	19950049	19956258	COMT
chr22	19958750	19978316	ARVCF
chr22	20073486	20097630	DGCR8
chr22	20105172	20114574	RANBP1
chr22	20119470	20134753	ZDHHC8
chr22	20229233	20255614	RTN4R
chr22	20302197	20307510	DGCR6L
chr22	20692437	20716938	FAM230A
chr22	20748918	20761257	ZNF74
chr22	20779664	20792040	SCARF2
chr22	20861965	20940990	MED15
chr22	21062334	21213012	PI4KA,SERPIND1
chr22	21213398	21242123	SNAP29
chr22	21272222	21304132	CRKL
chr22	21336660	21351636	LZTR1
chr22	21562261	21581926	GGT2
chr22	21797120	21801031	HIC2
chr22	21903738	21975957	UBE2L3
chr22	22123492	22221729	MAPK1
chr22	22311485	22330080	TOP3B
chr22	23523147	23657708	BCR
chr22	24129356	24176366	SMARCB1
chr22	24236661	24237292	MIF
chr22	24431965	24574163	CABIN1
chr22	24698199	24810590	SPECC1L
chr22	24829372	24837456	ADORA2A
chr22	24891371	24921761	UPB1
chr22	24953642	24967944	SNRPD3
chr22	25007048	25024805	GGT1
chr22	25747765	25756058	LRP5L
chr22	29724809	29763231	AP1B1
chr22	33670412	34157462	LARGE
chr22	36678713	36745280	MYH9
chr22	39795807	39832575	TAB1
chr22	41489008	41574959	EP300
chr22	43555244	43558996	TSPO
chr22	50962039	50962839	SCO2
chr22	51017609	51021209	CHKB
chrX	10417407	10535586	MID1
chrX	11130180	11139929	HCCS
chrX	13753190	13787226	OFD1
chrX	15580027	15619033	ACE2
chrX	21958942	22012468	SMS
chrX	31139949	33229428	DMD
chrX	37545214	37587714	XK
chrX	38128878	38186619	RPGR
chrX	39911361	39937181	BCOR
chrX	44732797	44970655	KDM6A
chrX	47006880	47045997	RBM10
chrX	48755792	48760360	PQBP1
chrX	53407023	53449548	SMC1A
chrX	54224756	54360105	WNK3
chrX	66764988	66943682	AR
chrX	70338604	70362067	MED12
chrX	70521656	70525041	ITGB1BP2
chrX	76763828	77041486	ATRX
chrX	77155050	77160757	COX7B
chrX	100652796	100662890	GLA
chrX	108867820	108868248	KCNE1L
chrX	115303533	115304624	AGTR2
chrX	119562338	119603023	LAMP2
chrX	132670151	133119475	GPC3
chrX	135278961	135292183	FHL1
chrX	136648850	136652228	ZIC3
chrX	148564276	148586666	IDS
chrX	149761076	149840067	MTM1
chrX	152014868	152037659	NSDHL
chrX	153195439	153200356	NAA10
chrX	153577216	153599612	FLNA
chrX	153607844	153609556	EMD
chrX	153640180	153649342	TAZ
CVD = cardiovascular disease

## Sheet: Suppl Table 3_SNVs and CNVs
Manuscript Title: Quality of Whole Genome Sequencing from Blood versus Saliva Derived DNA in Cardiac Patients
Authors: Roderick A. Yao, Oyediran Akinrinade, Marie Chaix, Seema Mital
Supplementary Table 3. Comparison of SNVs and CNVs between saliva and blood whole genomes.
	Average
SNVs (whole genome)	Blood (n = 5)	Saliva (n = 5)
Total SNVs (n)	3719948	3681462
Shared SNVs, n (% of total)	3617416 (97.26%)	3617416 (98.25%)
Unique SNVs, n (% of total)	102532 (2.74%)	64046 (1.75%)
Gene fusions, n (% of unique)	0 (0%)	0 (0%)
Exonic, n (% of unique)	591 (0.58%)	354 (0.56%)
Intronic, n (% of unique)	29637 (28.56%)	17174 (26.74%)
Intergenic, n (% of unique)	65774 (64.46%)	42057 (65.75%)
Other (pseudogenes), n (% of unique)	6530 (6.4%)	4462 (6.96%)
CNVs (genome-wide)	Blood (n = 5)	Saliva (n = 5)
Total CNVs (n)	539	461
Shared CNVs, n (% of total)	406 (75.32%)	406 (88.07%)
Unique CNVs, n (% of total)	133 (24.68%)	55 (11.93%)
CNVs (in CCDS transcripts)	Blood (n = 5)	Saliva (n = 5)
Total CNVs (n)	187	165
Shared CNVs, n (% of total)	149 (77.60%)	149 (88.88%)
Unique CNVs, n (% of total)	38 (22.40%)	16 (11.11%)
CNVs (in CVD gene transcripts)	Blood (n = 5)	Saliva (n = 5)
Total CNVs (n)	19	17
Shared CNVs, n (% of total)	15 (78.28%)	15 (93.09%)
Unique CNVs, n (% of total)	4 (21.72%)	1 (6.91%)
SNVs = single nucleotide variants
CNVs = copy number variants
CCDS = Consensus Coding Sequence
CVD = cardiovascular disease

## Sheet: Suppl Table 4_SNVs all
Manuscript Title: Quality of Whole Genome Sequencing from Blood versus Saliva Derived DNA in Cardiac Patients
Authors: Roderick A. Yao, Oyediran Akinrinade, Marie Chaix, Seema Mital
Supplementary Table 4. Comparison of SNVs genome-wide in each paired blood and saliva genome.
	Sample Pair 1		Sample Pair 2		Sample Pair 3		Sample Pair 4		Sample Pair 5
	Blood	Saliva	Blood	Saliva	Blood	Saliva	Blood	Saliva	Blood	Saliva
Total SNVs (n)	3568533	3525312	3583607	3519400	3630130	3628983	3669855	3661766	4147613	4071847
Shared, n (% of total)	3455258 (96.83%)	3455258 (98.01%)	3451213 (96.31%)	3451213 (98.06%)	3571748 (98.39%)	3571748 (98.42%)	3604103 (98.21%)	3604103 (98.43%)	4004757 (96.56%)	4004757 (98.35%)
Unique, n (% of total)	113275 (3.17%)	70054 (1.99%)	132394 (3.69%)	68187 (1.94%)	58382 (1.61%)	57235 (1.58%)	65752 (1.79%)	57663 (1.57%)	142856 (3.44%)	67090 (1.65%)
Gene fusions, n (% of unique)	0 (0%)	0 (0%)	0 (0%)	0 (0%)	0 (0%)	0 (0%)	0 (0%)	0 (0%)	0 (0%)	0 (0%)
Exonic, n (% of unique)	579 (0.51%)	376 (0.54%)	679 (0.51%)	332 (0.49%)	356 (0.61%)	331 (0.58%)	418 (0.64%)	335 (0.58%)	922 (0.65%)	394 (0.59%)
Intronic, n (% of unique)	32757 (28.92%)	19843 (28.33%)	39345 (29.72%)	19478 (28.57%)	15898 (27.23%)	14566 (25.45%)	18038 (27.43%)	15039 (26.08%)	42146 (29.5%)	16943 (25.25%)
Intergenic, n (% of unique)	72380 (63.9%)	44763 (63.9%)	83939 (63.4%)	43626 (63.98%)	38361 (65.71%)	38452 (67.18%)	43051 (65.47%)	38287 (66.4%)	91138 (63.8%)	45155 (67.31%)
Other (pseudogenes), n (% of unique)	7559 (6.67%)	5072 (7.24%)	8431 (6.37%)	4751 (6.97%)	3767 (6.45%)	3886 (6.79%)	4245 (6.46%)	4002 (6.94%)	8650 (6.06%)	4598 (6.85%)
SNVs = single nucleotide variants

## Sheet: Suppl Table 5_SNVs CCDS
Manuscript Title: Quality of Whole Genome Sequencing from Blood versus Saliva Derived DNA in Cardiac Patients
Authors: Roderick A. Yao, Oyediran Akinrinade, Marie Chaix, Seema Mital
Supplementary Table 5. Comparison of SNVs within CCDS transcripts in each paired blood and saliva genome.
	Sample Pair 1		Sample Pair 2		Sample Pair 3		Sample Pair 4		Sample Pair 5
	Blood	Saliva	Blood	Saliva	Blood	Saliva	Blood	Saliva	Blood	Saliva
Total SNVs (n)	1070677	1059599	1084166	1067257	1103750	1101995	1114261	1110684	1271414	1247759
Shared, n (% of total)	1043252 (97.44%)	1043252 (98.46%)	1051174 (96.96%)	1051174 (98.49%)	1090550 (98.8%)	1090550 (98.96%)	1099148 (98.64%)	1099148 (98.96%)	1235629 (97.19%)	1235629 (99.03%)
Unique, n (% of total)	27425 (2.56%)	16347 (1.54%)	32992 (3.04%)	16083 (1.51%)	13200 (1.2%)	11445 (1.04%)	15113 (1.36%)	11536 (1.04%)	35785 (2.81%)	12130 (0.97%)
Gene fusions, n (% of unique)	0 (0%)	0 (0%)	0 (0%)	0 (0%)	0 (0%)	0 (0%)	0 (0%)	0 (0%)	0 (0%)	0 (0%)
Exonic, n (% of unique)	512 (1.87%)	320 (1.96%)	586 (1.78%)	283 (1.76%)	310 (2.35%)	250 (2.18%)	360 (2.38%)	261 (2.26%)	812 (2.27%)	290 (2.39%)
Intronic, n (% of unique)	26320 (95.97%)	15692 (95.99%)	31809 (96.41%)	15499 (96.37%)	12627 (95.66%)	10943 (95.61%)	14459 (95.67%)	11027 (95.59%)	34343 (95.97%)	11558 (95.28%)
Intergenic, n (% of unique)	565 (2.06%)	314 (1.92%)	570 (1.73%)	290 (1.8%)	257 (1.95%)	244 (2.13%)	269 (1.78%)	236 (2.05%)	588 (1.64%)	273 (2.25%)
Other (pseudogenes), n (% of unique)	28 (0.1%)	21 (0.13%)	27 (0.08%)	11 (0.07%)	6 (0.05%)	8 (0.07%)	25 (0.17%)	12 (0.1%)	42 (0.12%)	9 (0.07%)
SNVs = single nucleotide variants
CCDS = Consensus Coding Sequence

## Sheet: Suppl Table 6_SNVs CVD
Manuscript Title: Quality of Whole Genome Sequencing from Blood versus Saliva Derived DNA in Cardiac Patients
Authors: Roderick A. Yao, Oyediran Akinrinade, Marie Chaix, Seema Mital
Supplementary Table 6. Comparison of SNVs within CVD gene transcripts in each paired blood and saliva genome.
	Sample Pair 1		Sample Pair 2		Sample Pair 3		Sample Pair 4		Sample Pair 5
	Blood	Saliva	Blood	Saliva	Blood	Saliva	Blood	Saliva	Blood	Saliva
Total variants (n)	75175	74309	74625	73484	74270	74136	77230	76926	88792	87004
Shared, n (% of total)	73199 (97.37%)	73199 (98.51%)	72346 (96.95%)	72346 (98.45%)	73391 (98.82%)	73391 (99%)	76168 (98.62%)	76168 (99.01%)	86230 (97.11%)	86230 (99.11%)
Unique, n (% of total)	1976 (2.63%)	1110 (1.49%)	2279 (3.05%)	1138 (1.55%)	879 (1.18%)	745 (1%)	1062 (1.38%)	758 (0.99%)	2562 (2.89%)	774 (0.89%)
Gene fusions, n (% of unique)	0 (0%)	0 (0%)	0 (0%)	0 (0%)	0 (0%)	0 (0%)	0 (0%)	0 (0%)	0 (0%)	0 (0%)
Exonic, n (% of unique)	17 (0.86%)	7 (0.63%)	24 (1.05%)	6 (0.53%)	6 (0.68%)	9 (1.21%)	10 (0.94%)	6 (0.79%)	43 (1.68%)	6 (0.78%)
Intronic, n (% of unique)	1874 (94.84%)	1062 (95.68%)	2161 (94.82%)	1089 (95.69%)	835 (94.99%)	687 (92.21%)	1011 (95.2%)	723 (95.38%)	2413 (94.18%)	737 (95.22%)
Intergenic, n (% of unique)	82 (4.15%)	40 (3.6%)	93 (4.08%)	43 (3.78%)	38 (4.32%)	49 (6.58%)	40 (3.77%)	28 (3.69%)	101 (3.94%)	30 (3.88%)
Other (pseudogenes), n (% of unique)	3 (0.15%)	1 (0.09%)	1 (0.04%)	0 (0%)	0 (0%)	0 (0%)	1 (0.09%)	1 (0.13%)	5 (0.2%)	1 (0.13%)
SNVs = single nucleotide variants
CVD = cardiovascular disease

## Sheet: Suppl Table 7_Rare SNVs all
Manuscript Title: Quality of Whole Genome Sequencing from Blood versus Saliva Derived DNA in Cardiac Patients
Authors: Roderick A. Yao, Oyediran Akinrinade, Marie Chaix, Seema Mital
Supplementary Table 7. Comparison of rare SNVs genome-wide in each paired blood and saliva genome.
	Sample Pair 1		Sample Pair 2		Sample Pair 3		Sample Pair 4		Sample Pair 5
	Blood	Saliva	Blood	Saliva	Blood	Saliva	Blood	Saliva	Blood	Saliva
Total variants (n)	154454	152600	122287	118160	124668	127971	180491	185086	235197	245027
Shared, n (% of total)	138835 (89.89%)	138835 (90.98%)	105565 (86.33%)	105565 (89.34%)	112299 (90.08%)	112299 (87.75%)	167901 (93.02%)	167901 (90.72%)	217616 (92.52%)	217616 (88.81%)
Unique, n (% of total)	15619 (10.11%)	13765 (9.02%)	16722 (13.67%)	12595 (10.66%)	12369 (9.92%)	15672 (12.25%)	12590 (6.98%)	17185 (9.28%)	17581 (7.48%)	27411 (11.19%)
Gene fusions, n (% of unique)	0 (0%)	0 (0%)	0 (0%)	0 (0%)	0 (0%)	0 (0%)	0 (0%)	0 (0%)	0 (0%)	0 (0%)
Exonic, n (% of unique)	45 (0.29%)	45 (0.33%)	76 (0.45%)	38 (0.3%)	57 (0.46%)	54 (0.34%)	62 (0.49%)	51 (0.3%)	99 (0.56%)	107 (0.39%)
Intronic, n (% of unique)	3697 (23.67%)	3372 (24.5%)	4034 (24.12%)	3043 (24.16%)	2963 (23.96%)	3552 (22.66%)	3184 (25.29%)	4043 (23.53%)	4727 (26.89%)	6378 (23.27%)
Intergenic, n (% of unique)	10774 (68.98%)	9411 (68.37%)	11551 (69.08%)	8752 (69.49%)	8636 (69.82%)	11216 (71.57%)	8635 (68.59%)	12122 (70.54%)	11633 (66.17%)	19347 (70.58%)
Other (pseudogenes), n (% of unique)	1103 (7.06%)	937 (6.81%)	1061 (6.34%)	762 (6.05%)	713 (5.76%)	850 (5.42%)	709 (5.63%)	969 (5.64%)	1122 (6.38%)	1579 (5.76%)
SNVs = single nucleotide variants

## Sheet: Suppl Table 8_Rare SNVs CCDS
Manuscript Title: Quality of Whole Genome Sequencing from Blood versus Saliva Derived DNA in Cardiac Patients
Authors: Roderick A. Yao, Oyediran Akinrinade, Marie Chaix, Seema Mital
Supplementary Table 8. Comparison of rare SNVs within CCDS transcripts in each paired blood and saliva genome.
	Sample Pair 1		Sample Pair 2		Sample Pair 3		Sample Pair 4		Sample Pair 5
	Blood	Saliva	Blood	Saliva	Blood	Saliva	Blood	Saliva	Blood	Saliva
Total variants (n)	40405	40142	31352	30626	32771	32768	50384	50351	69702	69390
Shared, n (% of total)	37669 (93.23%)	37669 (93.84%)	28353 (90.43%)	28353 (92.58%)	30480 (93.01%)	30480 (93.02%)	47834 (94.94%)	47834 (95%)	65735 (94.31%)	65735 (94.73%)
Unique, n (% of total)	2736 (6.77%)	2473 (6.16%)	2999 (9.57%)	2273 (7.42%)	2291 (6.99%)	2288 (6.98%)	2550 (5.06%)	2517 (5%)	3967 (5.69%)	3655 (5.27%)
Gene fusions, n (% of unique)	0 (0%)	0 (0%)	0 (0%)	0 (0%)	0 (0%)	0 (0%)	0 (0%)	0 (0%)	0 (0%)	0 (0%)
Exonic, n (% of unique)	34 (1.24%)	33 (1.33%)	52 (1.73%)	28 (1.23%)	50 (2.18%)	30 (1.31%)	52 (2.04%)	35 (1.39%)	85 (2.14%)	63 (1.72%)
Intronic, n (% of unique)	2617 (95.65%)	2370 (95.84%)	2883 (96.13%)	2194 (96.52%)	2169 (94.67%)	2174 (95.02%)	2440 (95.69%)	2390 (94.95%)	3793 (95.61%)	3457 (94.58%)
Intergenic, n (% of unique)	80 (2.92%)	67 (2.71%)	60 (2%)	49 (2.16%)	70 (3.06%)	82 (3.58%)	58 (2.27%)	90 (3.58%)	84 (2.12%)	131 (3.58%)
Other (pseudogenes), n (% of unique)	5 (0.18%)	3 (0.12%)	4 (0.13%)	2 (0.09%)	2 (0.09%)	2 (0.09%)	0 (0%)	2 (0.08%)	5 (0.13%)	4 (0.11%)
SNVs = single nucleotide variants
CCDS = Consensus Coding Sequence

## Sheet: Suppl Table 9_Rare SNVs CVD
Manuscript Title: Quality of Whole Genome Sequencing from Blood versus Saliva Derived DNA in Cardiac Patients
Authors: Roderick A. Yao, Oyediran Akinrinade, Marie Chaix, Seema Mital
Supplementary Table 9. Comparison of rare SNVs within CVD gene transcripts in each paired blood and saliva genome.
	Sample Pair 1		Sample Pair 2		Sample Pair 3		Sample Pair 4		Sample Pair 5
	Blood	Saliva	Blood	Saliva	Blood	Saliva	Blood	Saliva	Blood	Saliva
Total variants (n)	2613	2596	1826	1797	1935	1921	3328	3321	4773	4736
Shared, n (% of total)	2429 (92.96%)	2429 (93.57%)	1629 (89.21%)	1629 (90.65%)	1797 (92.87%)	1797 (93.55%)	3165 (95.1%)	3165 (95.3%)	4533 (94.97%)	4533 (95.71%)
Unique, n (% of total)	184 (7.04%)	167 (6.43%)	197 (10.79%)	168 (9.35%)	138 (7.13%)	124 (6.45%)	163 (4.9%)	156 (4.7%)	240 (5.03%)	203 (4.29%)
Gene fusions, n (% of unique)	0 (0%)	0 (0%)	0 (0%)	0 (0%)	0 (0%)	0 (0%)	0 (0%)	0 (0%)	0 (0%)	0 (0%)
Exonic, n (% of unique)	1 (0.54%)	2 (1.2%)	4 (2.03%)	1 (0.6%)	2 (1.45%)	0 (0%)	1 (0.61%)	2 (1.28%)	5 (2.08%)	1 (0.49%)
Intronic, n (% of unique)	156 (84.78%)	159 (95.21%)	184 (93.4%)	155 (92.26%)	132 (95.65%)	117 (94.35%)	160 (98.16%)	153 (98.08%)	229 (95.42%)	199 (98.03%)
Intergenic, n (% of unique)	27 (14.67%)	6 (3.59%)	9 (4.57%)	12 (7.14%)	4 (2.9%)	7 (5.65%)	2 (1.23%)	1 (0.64%)	6 (2.5%)	3 (1.48%)
Other (pseudogenes), n (% of unique)	0 (0%)	0 (0%)	0 (0%)	0 (0%)	0 (0%)	0 (0%)	0 (0%)	0 (0%)	0 (0%)	0 (0%)
SNVs = single nucleotide variants
CVD = cardiovascular disease

## Sheet: Suppl Table 10_CNVs
Manuscript Title: Quality of Whole Genome Sequencing from Blood versus Saliva Derived DNA in Cardiac Patients
Authors: Roderick A. Yao, Oyediran Akinrinade, Marie Chaix, Seema Mital
Supplementary Table 10. Comparison of all CNVs genome-wide, within CCDS transcripts, and within CVD gene transcripts
	Sample Pair 1		Sample Pair 2		Sample Pair 3		Sample Pair 4		Sample Pair 5
	Blood	Saliva	Blood	Saliva	Blood	Saliva	Blood	Saliva	Blood	Saliva
Genome-wide
Total variants (n)	469	453	452	439	574	522	587	487	612	402
Shared, n (% of total)	416 (88.7%)	416 (91.83%)	389 (86.06%)	389 (88.61%)	445 (77.53%)	445 (85.25%)	420 (71.55%)	420 (86.24%)	360 (58.82%)	360 (89.55%)
Unique, n (% of total)	53 (11.3%)	37 (8.17%)	63 (13.94%)	50 (11.39%)	129 (22.47%)	77 (14.75%)	167 (28.45%)	67 (13.76%)	252 (41.18%)	42 (10.45%)
CCDS transcripts
Total variants (n)	233	235	227	219	143	124	162	147	169	101
Shared, n (% of total)	222 (95.28%)	222 (94.47%)	208 (91.63%)	208 (94.98%)	101 (70.63%)	101 (81.45%)	127 (78.4%)	127 (86.39%)	88 (52.07%)	88 (87.13%)
Unique, n (% of total)	11 (4.72%)	13 (5.53%)	19 (8.37%)	11 (5.02%)	42 (29.37%)	23 (18.55%)	35 (21.6%)	20 (13.61%)	81 (47.93%)	13 (12.87%)
CVD gene transcripts
Total variants (n)	24	26	24	21	15	13	19	14	14	9
Shared, n (% of total)	23 (95.83%)	23 (88.46%)	20 (83.33%)	20 (95.24%)	13 (86.67%)	13 (100%)	13 (68.42%)	13 (92.86%)	8 (57.14%)	8 (88.89%)
Unique, n (% of total)	1 (4.17%)	3 (11.54%)	4 (16.67%)	1 (4.76%)	2 (13.33%)	0 (0%)	6 (31.58%)	1 (7.14%)	6 (42.86%)	1 (11.11%)
CNVs = copy number variants
CCDS = Consensus Coding Sequence
CVD = cardiovascular disease
